# Supplementary material for: Benzyl 2-(benzylsulfanyl)benzoate
Source: Acta Crystallogr Sect E Struct Rep Online. 2013 Jan 23;69(Pt 2):o285–6. doi: 10.1107/S1600536813001761 (PMC3569811; doi:10.1107/S1600536813001761)
Supplement: Supplementary file 1 [file e-69-0o285-sup1.cif]

##############################################################################
#                                                                            #
# This CIF contains the data in a paper accepted for publication in          #
# Acta Crystallographica Section E. It conforms to the requirements of       #
# Notes for Authors for Acta Crystallographica Section E, and has been       #
# peer reviewed under the auspices of the IUCr Commission on Journals.       #
#                                                                            #
# Full details of the Crystallographic Information File format               #
# are given in the paper "The Crystallographic Information File (CIF):       #
# a New Standard Archive File for Crystallography" by S. R. Hall, F. H.      #
# Allen and I. D. Brown [Acta Cryst. (1991), A47, 655-685].                  #
#                                                                            #
# The current version of the core CIF dictionary is obtainable from          #
# ftp://ftp.iucr.org/pub/cif_core.dic.                                       #
#                                                                            #
# Software is freely available for graphical display of the structure(s)     #
# in this CIF. For information consult the CIF software page                 #
# http://www.iucr.org/resources/cif/software.                                #
#                                                                            #
# This file may be used for bona fide research purposes within the           #
# scientific community so long as proper attribution is given to the journal # 
# article from which it was obtained.                                        #
#                                                                            #
##############################################################################
data_I
_audit_creation_method     SHELXL-97
_chemical_name_systematic
;
Benzyl 2-(benzylsulfanyl)benzoate
;
_chemical_name_common     ?
_chemical_formula_moiety     'C21 H18 O2 S'
_chemical_formula_sum     'C21 H18 O2 S'
_chemical_formula_iupac     'C21 H18 O2 S'
_chemical_formula_weight     334.41
_chemical_melting_point     ?
_symmetry_cell_setting     triclinic
_symmetry_space_group_name_H-M     'P -1'
_symmetry_space_group_name_Hall     '-P 1'
loop_
    _symmetry_equiv_pos_as_xyz
    'x, y, z'
    '-x, -y, -z'
_cell_length_a     5.6957(3)
_cell_length_b     12.1117(11)
_cell_length_c     13.0813(11)
_cell_angle_alpha     72.748(8)
_cell_angle_beta     86.477(6)
_cell_angle_gamma     89.941(6)
_cell_volume     860.04(12)
_cell_formula_units_Z     2
_cell_measurement_reflns_used     2123
_cell_measurement_theta_min     3.5423
_cell_measurement_theta_max     72.2988
_cell_measurement_temperature     293(2)
_exptl_crystal_description     prism
_exptl_crystal_colour     colourless
_exptl_crystal_size_max     0.11
_exptl_crystal_size_mid     0.10
_exptl_crystal_size_min     0.05
_exptl_crystal_density_diffrn     1.291
_exptl_crystal_density_meas     ?
_exptl_crystal_density_method     'not measured'
_exptl_crystal_F_000     352
_exptl_absorpt_coefficient_mu     1.739
_exptl_absorpt_correction_type     multi-scan
_exptl_absorpt_process_details
;
(CrysAlis PRO; Oxford Diffraction, 2012)
;
_exptl_absorpt_correction_T_min     0.94421
_exptl_absorpt_correction_T_max     1.00000
_exptl_special_details
;
IR (KBr, cm^-1^): 3414, 3061, 2920, 2648, 2559, 1674, 1584, 1562, 1463, 1412,
1317, 1272, 1255, 1154, 1062, 1046, 897, 743, 711, 652, 551. ^1^H NMR (200
MHz, CDCl~3~, \d p.p.m.): 4.11 (s, 2H, C^15^H2), 5.45 (s, 2H, C^8^H~2~),
7.00--7.93 (m, 17H, Ar and bz). ^13^C NMR (50 MHz, DMSO-d6, \d p.p.m.): 38.5
(C^15^H2), 68.3 (C^8^H2) 125.0; 126.3; 126.8; 127.0; 127.2; 127.5; 127.8;
127.9; 128.1; 128.3; 128.8; 128.9, 129.3; 130.2; 133.5; 139.5; 141.7; 142.3
(Ar and bz), 166.8 (COObz).
;
_diffrn_ambient_temperature     293(2)
_diffrn_radiation_type     CuK\a
_diffrn_radiation_wavelength     1.54180
_diffrn_radiation_source     'Enhance (Cu) X-ray Source'
_diffrn_radiation_monochromator     graphite
_diffrn_measurement_device_type
                                  'Oxford Diffraction Xcalibur Gemini Sapphire3'
_diffrn_measurement_method     '\w scans'
_diffrn_detector_area_resol_mean     16.3280
_diffrn_reflns_number     5368
_diffrn_reflns_av_R_equivalents     0.0179
_diffrn_reflns_av_sigmaI/netI     0.0328
_diffrn_reflns_theta_min     3.55
_diffrn_reflns_theta_max     72.44
_diffrn_reflns_theta_full     67.00
_diffrn_measured_fraction_theta_max     0.971
_diffrn_measured_fraction_theta_full     0.999
_diffrn_reflns_limit_h_min     -5
_diffrn_reflns_limit_h_max     7
_diffrn_reflns_limit_k_min     -14
_diffrn_reflns_limit_k_max     14
_diffrn_reflns_limit_l_min     -16
_diffrn_reflns_limit_l_max     15
_diffrn_standards_number     ?
_diffrn_standards_interval_count     ?
_diffrn_standards_interval_time     ?
_diffrn_standards_decay_%     ?
_refine_special_details
;
;
_reflns_number_total     3299
_reflns_number_gt     2554
_reflns_threshold_expression     >2sigma(I)
_refine_ls_structure_factor_coef     Fsqd
_refine_ls_matrix_type     full
_refine_ls_R_factor_all     0.0542
_refine_ls_R_factor_gt     0.0404
_refine_ls_wR_factor_gt     0.1010
_refine_ls_wR_factor_ref     0.1130
_refine_ls_goodness_of_fit_ref     1.038
_refine_ls_restrained_S_all     1.038
_refine_ls_number_reflns     3299
_refine_ls_number_parameters     217
_refine_ls_number_restraints     0
_refine_ls_hydrogen_treatment     constr
_refine_ls_weighting_scheme     calc
_refine_ls_weighting_details
         'calc w=1/[\s^2^(Fo^2^)+(0.0493P)^2^+0.0651P] where P=(Fo^2^+2Fc^2^)/3'
_atom_sites_solution_hydrogens     geom
_atom_sites_solution_primary     direct
_atom_sites_solution_secondary     difmap
_refine_ls_shift/su_max     0.000
_refine_ls_shift/su_mean     0.000
_refine_diff_density_max     0.211
_refine_diff_density_min     -0.212
_refine_ls_extinction_method     none
_refine_ls_extinction_coef     ?
loop_
    _atom_type_symbol
    _atom_type_description
    _atom_type_scat_dispersion_real
    _atom_type_scat_dispersion_imag
    _atom_type_scat_source
    'C' 'C' 0.0181 0.0091
                         'International Tables Vol C Tables 4.2.6.8 and 6.1.1.4'
    'H' 'H' 0.0000 0.0000
                         'International Tables Vol C Tables 4.2.6.8 and 6.1.1.4'
    'O' 'O' 0.0492 0.0322
                         'International Tables Vol C Tables 4.2.6.8 and 6.1.1.4'
    'S' 'S' 0.3331 0.5567
                         'International Tables Vol C Tables 4.2.6.8 and 6.1.1.4'
_computing_data_collection
;
CrysAlis PRO (Oxford Diffraction, 2012)
;
_computing_cell_refinement
;
CrysAlis PRO (Oxford Diffraction, 2012)
;
_computing_data_reduction
;
CrysAlis PRO (Oxford Diffraction, 2012)
;
_computing_structure_solution     'SHELXS97 (Sheldrick, 2008)'
_computing_structure_refinement     'SHELXL97 (Sheldrick, 2008)'
_computing_molecular_graphics
;
ORTEP-3 for Windows (Farrugia, 2012) and
 <i>Mercury</i> (Macrae <i>et al.</i>, 2006)
;
_computing_publication_material
        'WinGX (Farrugia, 2012), PLATON (Spek, 2009) and PARST (Nardelli, 1995)'
loop_
    _atom_site_type_symbol
    _atom_site_label
    _atom_site_fract_x
    _atom_site_fract_y
    _atom_site_fract_z
    _atom_site_U_iso_or_equiv
    _atom_site_adp_type
    _atom_site_calc_flag
    _atom_site_refinement_flags
    _atom_site_occupancy
    _atom_site_symmetry_multiplicity
    _atom_site_disorder_assembly
    _atom_site_disorder_group
    S S1 0.60616(9) 0.22258(5) 0.48163(4) 0.06178(18) Uani d . 1 1 . .
    O O1 0.1278(2) 0.47589(12) 0.28903(10) 0.0595(4) Uani d . 1 1 . .
    O O2 0.2518(3) 0.37675(15) 0.44697(11) 0.0859(6) Uani d . 1 1 . .
    C C1 0.2696(3) 0.40163(17) 0.35128(15) 0.0549(5) Uani d . 1 1 . .
    C C2 0.4509(3) 0.35644(16) 0.28855(14) 0.0519(4) Uani d . 1 1 . .
    C C3 0.6149(3) 0.27491(16) 0.34054(14) 0.0519(4) Uani d . 1 1 . .
    C C4 0.7850(4) 0.23806(19) 0.27595(16) 0.0632(5) Uani d . 1 1 . .
    H H4 0.8945 0.1838 0.3081 0.076 Uiso calc R 1 1 . .
    C C5 0.7919(4) 0.2808(2) 0.16621(17) 0.0728(6) Uani d . 1 1 . .
    H H5 0.9072 0.2555 0.1253 0.087 Uiso calc R 1 1 . .
    C C6 0.6324(4) 0.3601(2) 0.11575(17) 0.0743(6) Uani d . 1 1 . .
    H H6 0.6388 0.3885 0.0413 0.089 Uiso calc R 1 1 . .
    C C7 0.4622(4) 0.39694(19) 0.17718(15) 0.0650(5) Uani d . 1 1 . .
    H H7 0.3525 0.4501 0.1433 0.078 Uiso calc R 1 1 . .
    C C8 -0.0440(4) 0.53023(19) 0.34328(15) 0.0602(5) Uani d . 1 1 . .
    H H8A 0.0348 0.5751 0.3817 0.072 Uiso calc R 1 1 . .
    H H8B -0.1426 0.4718 0.3946 0.072 Uiso calc R 1 1 . .
    C C9 -0.1923(3) 0.60777(16) 0.26112(15) 0.0522(4) Uani d . 1 1 . .
    C C10 -0.1380(4) 0.6363(2) 0.15204(16) 0.0659(6) Uani d . 1 1 . .
    H H10 -0.0031 0.6073 0.1264 0.079 Uiso calc R 1 1 . .
    C C11 -0.2821(4) 0.7076(2) 0.08082(17) 0.0725(6) Uani d . 1 1 . .
    H H11 -0.2437 0.7260 0.0075 0.087 Uiso calc R 1 1 . .
    C C12 -0.4810(4) 0.7514(2) 0.11702(18) 0.0712(6) Uani d . 1 1 . .
    H H12 -0.5780 0.7990 0.0686 0.085 Uiso calc R 1 1 . .
    C C13 -0.5362(4) 0.7247(2) 0.22537(18) 0.0678(6) Uani d . 1 1 . .
    H H13 -0.6698 0.7552 0.2505 0.081 Uiso calc R 1 1 . .
    C C14 -0.3935(3) 0.65252(18) 0.29709(16) 0.0592(5) Uani d . 1 1 . .
    H H14 -0.4332 0.6339 0.3703 0.071 Uiso calc R 1 1 . .
    C C15 0.8417(4) 0.11867(19) 0.50644(16) 0.0637(5) Uani d . 1 1 . .
    H H15A 0.8106 0.0571 0.4754 0.076 Uiso calc R 1 1 . .
    H H15B 0.9904 0.1561 0.4746 0.076 Uiso calc R 1 1 . .
    C C16 0.8515(3) 0.07081(16) 0.62584(15) 0.0555(5) Uani d . 1 1 . .
    C C17 0.6840(4) -0.0071(2) 0.68695(18) 0.0715(6) Uani d . 1 1 . .
    H H17 0.5632 -0.0315 0.6536 0.086 Uiso calc R 1 1 . .
    C C18 0.6927(4) -0.0493(2) 0.79649(19) 0.0817(7) Uani d . 1 1 . .
    H H18 0.5787 -0.1022 0.8364 0.098 Uiso calc R 1 1 . .
    C C19 0.8689(4) -0.0138(2) 0.84739(19) 0.0757(6) Uani d . 1 1 . .
    H H19 0.8743 -0.0418 0.9215 0.091 Uiso calc R 1 1 . .
    C C20 1.0364(4) 0.0634(2) 0.78757(19) 0.0746(6) Uani d . 1 1 . .
    H H20 1.1571 0.0872 0.8214 0.090 Uiso calc R 1 1 . .
    C C21 1.0283(4) 0.10629(19) 0.67754(17) 0.0641(5) Uani d . 1 1 . .
    H H21 1.1423 0.1594 0.6380 0.077 Uiso calc R 1 1 . .
loop_
    _atom_site_aniso_label
    _atom_site_aniso_U_11
    _atom_site_aniso_U_22
    _atom_site_aniso_U_33
    _atom_site_aniso_U_12
    _atom_site_aniso_U_13
    _atom_site_aniso_U_23
    S1 0.0688(3) 0.0641(3) 0.0475(3) 0.0269(2) -0.0004(2) -0.0098(2)
    O1 0.0647(8) 0.0623(8) 0.0502(7) 0.0208(7) -0.0064(6) -0.0145(6)
    O2 0.0995(12) 0.1023(13) 0.0475(8) 0.0567(10) -0.0012(7) -0.0103(8)
    C1 0.0607(11) 0.0530(11) 0.0481(10) 0.0107(9) -0.0047(8) -0.0106(8)
    C2 0.0601(11) 0.0465(10) 0.0469(10) 0.0058(8) 0.0000(8) -0.0111(8)
    C3 0.0570(11) 0.0489(10) 0.0483(10) 0.0060(8) 0.0028(8) -0.0136(8)
    C4 0.0660(12) 0.0638(13) 0.0567(11) 0.0154(10) 0.0050(9) -0.0152(9)
    C5 0.0790(15) 0.0769(15) 0.0615(13) 0.0124(12) 0.0148(10) -0.0229(11)
    C6 0.0987(17) 0.0748(15) 0.0450(11) 0.0102(13) 0.0089(11) -0.0139(10)
    C7 0.0794(14) 0.0618(13) 0.0501(11) 0.0136(11) -0.0039(10) -0.0109(9)
    C8 0.0645(12) 0.0638(12) 0.0502(11) 0.0173(10) -0.0028(9) -0.0138(9)
    C9 0.0542(10) 0.0489(10) 0.0523(10) 0.0059(8) -0.0050(8) -0.0129(8)
    C10 0.0618(12) 0.0783(15) 0.0537(11) 0.0165(11) -0.0007(9) -0.0142(10)
    C11 0.0755(14) 0.0837(16) 0.0506(11) 0.0134(12) -0.0052(10) -0.0077(10)
    C12 0.0655(13) 0.0764(15) 0.0673(14) 0.0172(11) -0.0186(10) -0.0120(11)
    C13 0.0591(12) 0.0716(14) 0.0738(14) 0.0181(10) -0.0061(10) -0.0228(11)
    C14 0.0609(12) 0.0636(12) 0.0546(11) 0.0099(10) -0.0031(9) -0.0202(9)
    C15 0.0637(12) 0.0635(12) 0.0621(12) 0.0257(10) -0.0048(9) -0.0160(10)
    C16 0.0553(11) 0.0490(10) 0.0615(12) 0.0180(9) -0.0052(9) -0.0150(9)
    C17 0.0682(13) 0.0626(13) 0.0766(15) 0.0004(11) -0.0176(11) -0.0073(11)
    C18 0.0813(16) 0.0699(15) 0.0762(16) -0.0043(12) -0.0062(12) 0.0059(12)
    C19 0.0878(17) 0.0730(15) 0.0603(13) 0.0167(13) -0.0134(12) -0.0091(11)
    C20 0.0734(15) 0.0783(16) 0.0769(15) 0.0095(12) -0.0201(12) -0.0272(13)
    C21 0.0563(12) 0.0637(13) 0.0717(14) 0.0039(10) -0.0022(10) -0.0197(10)
_geom_special_details     ?
loop_
    _geom_bond_atom_site_label_1
    _geom_bond_atom_site_label_2
    _geom_bond_site_symmetry_2
    _geom_bond_distance
    _geom_bond_publ_flag
    S1 C3 . 1.7623(19) ?
    S1 C15 . 1.8159(18) ?
    O1 C1 . 1.331(2) ?
    O1 C8 . 1.444(2) ?
    O2 C1 . 1.195(2) ?
    C1 C2 . 1.483(3) ?
    C2 C7 . 1.390(2) ?
    C2 C3 . 1.410(3) ?
    C3 C4 . 1.405(2) ?
    C4 C5 . 1.372(3) ?
    C4 H4 . 0.9300 ?
    C5 C6 . 1.371(3) ?
    C5 H5 . 0.9300 ?
    C6 C7 . 1.379(3) ?
    C6 H6 . 0.9300 ?
    C7 H7 . 0.9300 ?
    C8 C9 . 1.504(2) ?
    C8 H8A . 0.9700 ?
    C8 H8B . 0.9700 ?
    C9 C10 . 1.380(3) ?
    C9 C14 . 1.383(3) ?
    C10 C11 . 1.379(3) ?
    C10 H10 . 0.9300 ?
    C11 C12 . 1.368(3) ?
    C11 H11 . 0.9300 ?
    C12 C13 . 1.373(3) ?
    C12 H12 . 0.9300 ?
    C13 C14 . 1.382(3) ?
    C13 H13 . 0.9300 ?
    C14 H14 . 0.9300 ?
    C15 C16 . 1.501(3) ?
    C15 H15A . 0.9700 ?
    C15 H15B . 0.9700 ?
    C16 C17 . 1.379(3) ?
    C16 C21 . 1.383(3) ?
    C17 C18 . 1.375(3) ?
    C17 H17 . 0.9300 ?
    C18 C19 . 1.375(3) ?
    C18 H18 . 0.9300 ?
    C19 C20 . 1.368(3) ?
    C19 H19 . 0.9300 ?
    C20 C21 . 1.381(3) ?
    C20 H20 . 0.9300 ?
    C21 H21 . 0.9300 ?
loop_
    _geom_angle_atom_site_label_1
    _geom_angle_atom_site_label_2
    _geom_angle_atom_site_label_3
    _geom_angle_site_symmetry_1
    _geom_angle_site_symmetry_3
    _geom_angle
    _geom_angle_publ_flag
    C3 S1 C15 . . 103.19(9) ?
    C1 O1 C8 . . 116.17(14) ?
    O2 C1 O1 . . 122.68(18) ?
    O2 C1 C2 . . 124.83(17) ?
    O1 C1 C2 . . 112.48(16) ?
    C7 C2 C3 . . 119.66(17) ?
    C7 C2 C1 . . 119.51(17) ?
    C3 C2 C1 . . 120.82(16) ?
    C4 C3 C2 . . 117.65(17) ?
    C4 C3 S1 . . 121.64(15) ?
    C2 C3 S1 . . 120.71(14) ?
    C5 C4 C3 . . 121.03(19) ?
    C5 C4 H4 . . 119.5 ?
    C3 C4 H4 . . 119.5 ?
    C6 C5 C4 . . 121.3(2) ?
    C6 C5 H5 . . 119.4 ?
    C4 C5 H5 . . 119.4 ?
    C5 C6 C7 . . 118.9(2) ?
    C5 C6 H6 . . 120.5 ?
    C7 C6 H6 . . 120.5 ?
    C6 C7 C2 . . 121.5(2) ?
    C6 C7 H7 . . 119.3 ?
    C2 C7 H7 . . 119.3 ?
    O1 C8 C9 . . 108.69(15) ?
    O1 C8 H8A . . 110.0 ?
    C9 C8 H8A . . 110.0 ?
    O1 C8 H8B . . 110.0 ?
    C9 C8 H8B . . 110.0 ?
    H8A C8 H8B . . 108.3 ?
    C10 C9 C14 . . 118.49(17) ?
    C10 C9 C8 . . 123.42(17) ?
    C14 C9 C8 . . 118.09(17) ?
    C11 C10 C9 . . 120.55(19) ?
    C11 C10 H10 . . 119.7 ?
    C9 C10 H10 . . 119.7 ?
    C12 C11 C10 . . 120.6(2) ?
    C12 C11 H11 . . 119.7 ?
    C10 C11 H11 . . 119.7 ?
    C11 C12 C13 . . 119.5(2) ?
    C11 C12 H12 . . 120.2 ?
    C13 C12 H12 . . 120.2 ?
    C12 C13 C14 . . 120.1(2) ?
    C12 C13 H13 . . 120.0 ?
    C14 C13 H13 . . 120.0 ?
    C13 C14 C9 . . 120.71(19) ?
    C13 C14 H14 . . 119.6 ?
    C9 C14 H14 . . 119.6 ?
    C16 C15 S1 . . 107.11(13) ?
    C16 C15 H15A . . 110.3 ?
    S1 C15 H15A . . 110.3 ?
    C16 C15 H15B . . 110.3 ?
    S1 C15 H15B . . 110.3 ?
    H15A C15 H15B . . 108.5 ?
    C17 C16 C21 . . 118.3(2) ?
    C17 C16 C15 . . 121.5(2) ?
    C21 C16 C15 . . 120.2(2) ?
    C18 C17 C16 . . 121.0(2) ?
    C18 C17 H17 . . 119.5 ?
    C16 C17 H17 . . 119.5 ?
    C19 C18 C17 . . 120.4(2) ?
    C19 C18 H18 . . 119.8 ?
    C17 C18 H18 . . 119.8 ?
    C20 C19 C18 . . 119.1(2) ?
    C20 C19 H19 . . 120.4 ?
    C18 C19 H19 . . 120.4 ?
    C19 C20 C21 . . 120.8(2) ?
    C19 C20 H20 . . 119.6 ?
    C21 C20 H20 . . 119.6 ?
    C20 C21 C16 . . 120.4(2) ?
    C20 C21 H21 . . 119.8 ?
    C16 C21 H21 . . 119.8 ?
loop_
    _geom_hbond_atom_site_label_D
    _geom_hbond_atom_site_label_H
    _geom_hbond_atom_site_label_A
    _geom_hbond_site_symmetry_A
    _geom_hbond_distance_DH
    _geom_hbond_distance_HA
    _geom_hbond_distance_DA
    _geom_hbond_angle_DHA
    _geom_hbond_publ_flag
    C14 H14 O2 2_566 0.93 2.63 3.408(3) 142 y
    C4 H4 Cg3 2_756 0.93 3.11 3.846(3) 137 y
    C13 H13 Cg3 2_566 0.93 2.88 3.653(3) 141 y
    C18 H18 Cg1 2_656 0.93 3.20 3.820(3) 126 y
    C20 H20 Cg2 2_666 0.93 2.96 3.651(3) 132 y
_iucr_refine_instructions_details
;
TITL GVO24_1363 in P-1
CELL  1.54180   5.6957  12.1117  13.0813   72.748   86.477   89.941
ZERR     2.00   0.0003   0.0011   0.0011    0.008    0.006    0.006
LATT   1
SFAC  C    H    O    S
UNIT  42   36   4    2
MERG   2
FMAP   2
PLAN   10
ACTA   134.00
LIST   1
MPLA 6 C2 C3 C4 C5 C6 C7
MPLA 6 C9 C10 C11 C12 C13 C14
MPLA 6 C16 C17 C18 C19 C20 C21
MPLA 6 C2 C3 C4 C5 C6 C7 S1 C15 C16
BOND   $H
L.S.   8
WGHT    0.049300    0.065100
FVAR       9.23788
S1    4    0.606160    0.222585    0.481629    11.00000    0.06876    0.06412 =
         0.04755   -0.00976   -0.00043    0.02692
O1    3    0.127757    0.475889    0.289026    11.00000    0.06473    0.06235 =
         0.05022   -0.01447   -0.00636    0.02076
O2    3    0.251845    0.376754    0.446968    11.00000    0.09951    0.10227 =
         0.04754   -0.01032   -0.00120    0.05673
C1    1    0.269649    0.401630    0.351282    11.00000    0.06070    0.05304 =
         0.04814   -0.01063   -0.00468    0.01073
C2    1    0.450856    0.356440    0.288555    11.00000    0.06010    0.04651 =
         0.04692   -0.01107   -0.00002    0.00583
C3    1    0.614911    0.274908    0.340537    11.00000    0.05699    0.04894 =
         0.04832   -0.01356    0.00277    0.00604
C4    1    0.784959    0.238061    0.275947    11.00000    0.06605    0.06385 =
         0.05671   -0.01516    0.00501    0.01541
AFIX  43
H4    2    0.894519    0.183843    0.308070    11.00000   -1.20000
AFIX   0
C5    1    0.791935    0.280812    0.166211    11.00000    0.07904    0.07691 =
         0.06146   -0.02289    0.01484    0.01243
AFIX  43
H5    2    0.907159    0.255539    0.125267    11.00000   -1.20000
AFIX   0
C6    1    0.632355    0.360055    0.115753    11.00000    0.09875    0.07476 =
         0.04497   -0.01391    0.00887    0.01016
AFIX  43
H6    2    0.638778    0.388471    0.041312    11.00000   -1.20000
AFIX   0
C7    1    0.462163    0.396941    0.177179    11.00000    0.07944    0.06181 =
         0.05009   -0.01093   -0.00389    0.01361
AFIX  43
H7    2    0.352488    0.450104    0.143336    11.00000   -1.20000
AFIX   0
C8    1   -0.044003    0.530232    0.343281    11.00000    0.06452    0.06383 =
         0.05016   -0.01377   -0.00285    0.01728
AFIX  23
H8A   2    0.034779    0.575145    0.381739    11.00000   -1.20000
H8B   2   -0.142638    0.471756    0.394649    11.00000   -1.20000
AFIX   0
C9    1   -0.192251    0.607771    0.261123    11.00000    0.05420    0.04886 =
         0.05225   -0.01292   -0.00505    0.00593
C10   1   -0.137964    0.636310    0.152045    11.00000    0.06183    0.07834 =
         0.05369   -0.01419   -0.00070    0.01650
AFIX  43
H10   2   -0.003077    0.607257    0.126351    11.00000   -1.20000
AFIX   0
C11   1   -0.282083    0.707557    0.080822    11.00000    0.07550    0.08369 =
         0.05057   -0.00768   -0.00518    0.01340
AFIX  43
H11   2   -0.243713    0.725952    0.007502    11.00000   -1.20000
AFIX   0
C12   1   -0.480958    0.751426    0.117020    11.00000    0.06547    0.07639 =
         0.06731   -0.01200   -0.01857    0.01725
AFIX  43
H12   2   -0.578047    0.798998    0.068600    11.00000   -1.20000
AFIX   0
C13   1   -0.536190    0.724709    0.225368    11.00000    0.05908    0.07160 =
         0.07380   -0.02283   -0.00612    0.01808
AFIX  43
H13   2   -0.669802    0.755224    0.250532    11.00000   -1.20000
AFIX   0
C14   1   -0.393471    0.652521    0.297088    11.00000    0.06089    0.06364 =
         0.05463   -0.02017   -0.00313    0.00994
AFIX  43
H14   2   -0.433214    0.633851    0.370313    11.00000   -1.20000
AFIX   0
C15   1    0.841745    0.118671    0.506445    11.00000    0.06372    0.06347 =
         0.06208   -0.01597   -0.00480    0.02574
AFIX  23
H15A  2    0.810610    0.057081    0.475444    11.00000   -1.20000
H15B  2    0.990355    0.156113    0.474623    11.00000   -1.20000
AFIX   0
C16   1    0.851520    0.070808    0.625837    11.00000    0.05530    0.04895 =
         0.06154   -0.01497   -0.00523    0.01799
C17   1    0.683990   -0.007126    0.686946    11.00000    0.06818    0.06262 =
         0.07662   -0.00731   -0.01756    0.00036
AFIX  43
H17   2    0.563224   -0.031523    0.653571    11.00000   -1.20000
AFIX   0
C18   1    0.692705   -0.049344    0.796492    11.00000    0.08126    0.06992 =
         0.07620    0.00589   -0.00620   -0.00429
AFIX  43
H18   2    0.578732   -0.102244    0.836353    11.00000   -1.20000
AFIX   0
C19   1    0.868944   -0.013784    0.847393    11.00000    0.08782    0.07302 =
         0.06033   -0.00908   -0.01337    0.01669
AFIX  43
H19   2    0.874282   -0.041805    0.921525    11.00000   -1.20000
AFIX   0
C20   1    1.036363    0.063360    0.787572    11.00000    0.07336    0.07831 =
         0.07689   -0.02718   -0.02009    0.00949
AFIX  43
H20   2    1.157069    0.087187    0.821373    11.00000   -1.20000
AFIX   0
C21   1    1.028260    0.106292    0.677543    11.00000    0.05633    0.06373 =
         0.07173   -0.01974   -0.00217    0.00394
AFIX  43
H21   2    1.142309    0.159360    0.638015    11.00000   -1.20000
HKLF 4
REM  GVO24_1363 in P-1
REM R1 =  0.0404 for   2554 Fo > 4sig(Fo)  and  0.0542 for all   3299 data
REM    217 parameters refined using      0 restraints
END
WGHT      0.0489      0.0656
REM Highest difference peak  0.211,  deepest hole -0.212,  1-sigma level  0.036
Q1    1   0.6215  0.2579  0.4026  11.00000  0.05    0.21
Q2    1   0.5227  0.3233  0.3243  11.00000  0.05    0.14
Q3    1   0.4695  0.3737  0.2410  11.00000  0.05    0.12
Q4    1   0.6191 -0.0908  0.6114  11.00000  0.05    0.12
Q5    1   0.4665  0.1189  0.4832  11.00000  0.05    0.12
Q6    1   0.6898  0.3337  0.4736  11.00000  0.05    0.11
Q7    1  -0.2229  0.5804  0.2116  11.00000  0.05    0.11
Q8    1  -0.5397  0.7204  0.1688  11.00000  0.05    0.11
Q9    1   0.3906  0.3780  0.3160  11.00000  0.05    0.10
Q10   1   0.9746  0.0579  0.6369  11.00000  0.05    0.10
;
data_global
_journal_date_recd_electronic     2013-01-09
_journal_date_accepted     2013-01-17
_journal_name_full     'Acta Crystallographica, Section E'
_journal_year     2013
_journal_volume     69
_journal_issue      2
_journal_page_first     o285
_journal_page_last     o286
_journal_paper_category     QO
_journal_paper_doi     10.1107/S1600536813001761
_journal_coeditor_code     RZ5036
_publ_contact_author_name     'Leka Zorica'
_publ_contact_author_address
;
Faculty of Metallurgy and Technology
University of Montenegro
Cetinjski put bb
81000 Podgorica
Montenegro
Serbia
;
_publ_contact_author_email     zorica@ac.me
_publ_contact_author_fax     '+ 382 20 245 406'
_publ_contact_author_phone     '+ 382 20 245 406'
_publ_section_title
;
Benzyl 2-(benzylsulfanyl)benzoate
;
loop_
    _publ_author_name
    _publ_author_footnote
    _publ_author_address
    "Leka, Zorica" .
;
Faculty of Metallurgy and Technology
University of Montenegro
Cetinjski put bb
81000 Podgorica
Montenegro
;
    "Novakovi\'c, Sladjana B." .
;
Vin\<ca Institute of Nuclear Sciences
Laboratory of Theoretical Physics and Condensed Matter Physics
University of Belgrade
PO Box 522
11001 Belgrade
Serbia
;
    "Bogdanovi\'c, Goran A." .
;
Vin\<ca Institute of Nuclear Sciences
Laboratory of Theoretical Physics and Condensed Matter Physics
University of Belgrade
PO Box 522
11001 Belgrade
Serbia
;
    "Radi\'c, Gordana P." .
;
Faculty of Medical Sciences
University of Kragujevac,
S. Markovi\'ca 69
34000 Kragujevac
Serbia
;
    "Ratkovi\'c, Zoran R." .
;
Department of Chemistry, Faculty of Science
University of Kragujevac
R. Domanovi\'ca 12
34000 Kragujevac
Serbia
;
