# Supplementary material for: Benzyl 2-(benzylsulfanyl)benzoate
Source: Acta Crystallogr Sect E Struct Rep Online. 2013 Jan 23;69(Pt 2):o285–6. doi: 10.1107/S1600536813001761 (PMC3569811; doi:10.1107/S1600536813001761)
Supplement: Supplementary file 2 [file e-69-0o285-Isup2.hkl]

#
# h,k,l, Fc-squared, Fo-squared, sigma(Fo-squared) and status flag
#
data_I
_shelx_title ' GVO24_1363 in P-1'
_shelx_refln_list_code          4
_shelx_F_calc_maximum      116.36
_exptl_crystal_F_000       352.00
_reflns_d_resolution_high  0.8086
 
loop_
 _symmetry_equiv_pos_as_xyz
 'x, y, z'
 '-x, -y, -z'
 
_cell_length_a     5.6957
_cell_length_b    12.1117
_cell_length_c    13.0813
_cell_angle_alpha  72.748
_cell_angle_beta   86.477
_cell_angle_gamma  89.941
 
_shelx_F_squared_multiplier     1.000
 
loop_
 _refln_index_h
 _refln_index_k
 _refln_index_l
 _refln_F_squared_calc
 _refln_F_squared_meas
 _refln_F_squared_sigma
 _refln_observed_status
   1   0   0      344.28      365.73      5.74 o
   2   0   0       13.91       15.68      0.71 o
   3   0   0       58.96       66.33      2.27 o
   4   0   0       60.41       58.07      3.33 o
   5   0   0       36.81       41.73      3.29 o
   6   0   0        0.18        0.26      1.20 o
   7   0   0        3.26        3.18      0.95 o
  -6   1   0        5.04        4.64      1.90 o
  -5   1   0       38.60       38.00      3.12 o
  -4   1   0       34.15       35.08      3.88 o
  -3   1   0       32.76       28.02      1.52 o
  -2   1   0      375.00      401.72      4.28 o
  -1   1   0      251.73      265.57      2.76 o
   1   1   0      745.36      725.00      5.14 o
   2   1   0      229.77      220.54      3.05 o
   3   1   0      424.61      429.23      7.66 o
   4   1   0      112.73      106.15      4.59 o
   5   1   0       33.44       35.14      2.43 o
   6   1   0       53.08       53.01      5.08 o
   7   1   0        2.27        3.06      0.96 o
  -6   2   0       49.27       55.92      4.92 o
  -5   2   0       84.39       89.99      4.57 o
  -4   2   0      175.44      174.36      8.55 o
  -3   2   0        1.84        2.81      0.62 o
  -2   2   0      133.00      149.45      2.32 o
  -1   2   0      401.04      421.85      3.78 o
   0   2   0      248.75      234.52      3.66 o
   1   2   0    13539.67    11718.04     32.75 o
   2   2   0        9.72       10.49      0.92 o
   3   2   0        5.35        5.85      1.13 o
   4   2   0      124.91      124.44      7.08 o
   5   2   0       76.09       84.26      3.79 o
   6   2   0        0.55        1.24      1.39 o
  -6   3   0       29.96       30.20      2.37 o
  -5   3   0       12.54       11.92      1.73 o
  -4   3   0        0.01       -0.08      0.87 o
  -3   3   0      163.75      167.28      3.99 o
  -2   3   0     1202.73     1245.88     11.20 o
  -1   3   0      882.44      872.61      6.92 o
   0   3   0     2448.56     2483.71     16.73 o
   1   3   0     7083.54     6924.01     37.29 o
   2   3   0        1.13        0.56      0.37 o
   3   3   0      123.73      114.21      6.15 o
   4   3   0       38.26       37.56      4.24 o
   5   3   0       46.61       44.89      3.49 o
   6   3   0        8.30        8.86      2.05 o
  -6   4   0        0.80        0.58      1.91 o
  -5   4   0        3.54        5.16      1.19 o
  -4   4   0       19.48       20.25      2.13 o
  -3   4   0       96.99      103.84      5.25 o
  -2   4   0      202.28      226.69      8.55 o
  -1   4   0       71.82       77.38      2.50 o
   0   4   0      115.71      112.87      5.01 o
   1   4   0      187.18      169.76      3.82 o
   2   4   0      301.41      315.08      4.78 o
   3   4   0        1.53       -0.36      0.98 o
   4   4   0       65.98       57.34      5.29 o
   5   4   0        5.11        3.37      1.17 o
   6   4   0        3.07        2.57      1.18 o
  -6   5   0       34.30       38.27      3.59 o
  -5   5   0        5.41        7.37      2.11 o
  -4   5   0      147.68      151.35      5.90 o
  -3   5   0        0.43       -0.06      0.59 o
  -2   5   0       15.49       18.97      1.78 o
  -1   5   0     1651.25     1671.29     25.28 o
   0   5   0      163.44      162.12      4.06 o
   1   5   0       94.68       89.55      3.12 o
   2   5   0      269.75      300.52      5.16 o
   3   5   0       37.59       32.09      3.58 o
   4   5   0      135.97      150.62      4.18 o
   5   5   0        0.26        0.71      0.91 o
   6   5   0        0.09        0.08      0.72 o
  -6   6   0       14.53       13.21      2.06 o
  -5   6   0        5.87        7.22      2.05 o
  -4   6   0      102.66       98.50      3.98 o
  -3   6   0       67.87       60.66      5.30 o
  -2   6   0       37.63       34.80      3.77 o
  -1   6   0      263.53      264.35      5.93 o
   0   6   0      425.94      429.98      8.16 o
   1   6   0        8.55       13.65      2.15 o
   2   6   0       16.77       16.41      1.40 o
   3   6   0       46.82       48.96      4.61 o
   4   6   0        0.34       -0.06      0.62 o
   5   6   0       10.67       10.29      1.30 o
   6   6   0        1.94        3.57      1.11 o
  -6   7   0       14.07       16.23      2.05 o
  -5   7   0      122.19      116.55      7.29 o
  -4   7   0       86.50       84.33      4.57 o
  -3   7   0       70.83       73.94      6.10 o
  -2   7   0       33.63       36.16      4.10 o
  -1   7   0      167.88      171.05      5.24 o
   0   7   0      352.75      342.24      7.26 o
   1   7   0       16.92       22.00      2.97 o
   2   7   0       20.99       23.03      2.09 o
   3   7   0       24.73       24.75      2.40 o
   4   7   0       11.84       14.64      2.97 o
   5   7   0        0.16       -0.15      0.82 o
  -5   8   0        0.54        0.38      1.08 o
  -4   8   0        4.50        4.33      1.11 o
  -3   8   0       83.36       83.56      3.66 o
  -2   8   0      137.94      128.21      7.93 o
  -1   8   0       11.20        5.71      1.80 o
   0   8   0      440.03      444.25     12.83 o
   1   8   0      173.04      176.08      6.04 o
   2   8   0       30.31       29.91      3.62 o
   3   8   0        0.95        0.31      0.81 o
   4   8   0        0.30        1.51      1.60 o
   5   8   0        3.68        5.36      1.53 o
  -5   9   0       16.10       18.71      2.29 o
  -4   9   0       93.16       98.77      4.65 o
  -3   9   0      128.90      127.67      8.14 o
  -2   9   0      122.16      124.42      5.36 o
  -1   9   0        0.19       -0.61      0.82 o
   0   9   0        3.31        2.72      1.56 o
   1   9   0       27.55       24.21      3.53 o
   2   9   0        0.31       -0.84      1.10 o
   3   9   0        1.15       -0.14      0.85 o
   4   9   0        2.82        2.27      1.35 o
   5   9   0        2.36        2.12      1.06 o
  -5  10   0        0.59        0.77      0.64 o
  -4  10   0        8.28        8.40      1.32 o
  -3  10   0       10.08       10.64      2.44 o
  -2  10   0       10.94       11.67      1.73 o
  -1  10   0       14.44       12.28      1.79 o
   0  10   0        0.78        2.82      1.76 o
   1  10   0       39.56       33.65      3.95 o
   2  10   0        5.39        6.48      1.85 o
   3  10   0        3.08        5.78      1.80 o
   4  10   0        0.26        0.36      0.86 o
  -4  11   0       11.87       12.91      2.09 o
  -3  11   0       24.21       22.44      3.23 o
  -2  11   0       63.53       67.35      3.89 o
  -1  11   0       47.24       51.60      3.46 o
   0  11   0        1.13        2.04      1.29 o
   1  11   0        7.23        5.70      1.83 o
   2  11   0        5.54        6.56      1.19 o
   3  11   0        1.14       -0.32      0.95 o
   4  11   0        1.58        0.78      0.82 o
  -3  12   0        6.07        5.01      1.45 o
  -2  12   0        8.18        9.96      2.07 o
  -1  12   0        0.22       -0.26      1.40 o
   0  12   0       12.58        9.54      2.39 o
   1  12   0        0.53        0.71      0.90 o
   2  12   0        1.96        1.96      1.11 o
   3  12   0        3.71        4.49      1.31 o
  -2  13   0        5.89        6.96      1.43 o
  -1  13   0       23.57       18.49      2.55 o
   0  13   0        6.20        2.35      1.46 o
   1  13   0        3.23        2.91      1.30 o
   2  13   0        1.28        1.49      0.99 o
  -1  14   0       16.07       11.24      1.47 o
   0  14   0        3.90        4.38      1.22 o
   1  14   0        3.05        3.54      1.03 o
   0 -14   1        1.51        1.01      0.66 o
  -1 -13   1       15.93       11.90      2.03 o
   0 -13   1        2.21        1.38      1.09 o
   1 -13   1        0.03        0.02      0.77 o
   2 -13   1        0.58        0.12      0.58 o
  -3 -12   1        0.28       -0.17      0.74 o
  -2 -12   1        0.10        1.03      0.59 o
  -1 -12   1        4.58        4.30      1.46 o
   0 -12   1        3.34       -0.01      1.42 o
   1 -12   1       14.02       14.92      1.75 o
   2 -12   1       27.25       30.84      3.42 o
   3 -12   1       15.78       16.82      2.28 o
  -4 -11   1        7.05        5.22      1.31 o
  -3 -11   1        1.68        1.49      1.19 o
  -2 -11   1        4.07        4.28      1.43 o
  -1 -11   1       14.43       17.52      2.99 o
   0 -11   1       48.39       47.23      4.98 o
   1 -11   1        6.12        5.85      1.30 o
   2 -11   1       11.74       11.95      1.69 o
   3 -11   1        1.20        1.58      1.31 o
   4 -11   1       41.55       45.46      3.52 o
  -4 -10   1        4.56        4.72      1.41 o
  -3 -10   1        8.23        7.65      2.03 o
  -2 -10   1        1.35        1.37      1.11 o
  -1 -10   1        0.04       -0.09      0.95 o
   0 -10   1        0.03       -0.77      1.31 o
   1 -10   1       42.04       39.35      3.09 o
   2 -10   1        7.55        8.24      1.50 o
   3 -10   1        1.71        2.77      1.22 o
   4 -10   1        4.81        4.12      1.52 o
  -5  -9   1        3.16        2.27      0.99 o
  -4  -9   1        0.07        0.96      1.03 o
  -3  -9   1        5.35        6.34      2.06 o
  -2  -9   1        9.34       10.32      2.38 o
  -1  -9   1       58.59       58.59      4.98 o
   0  -9   1        9.71        8.61      2.02 o
   1  -9   1       40.46       41.18      2.16 o
   2  -9   1       58.17       61.52      3.13 o
   3  -9   1       13.25       10.74      2.39 o
   4  -9   1        1.69        2.03      0.77 o
   5  -9   1       11.56       13.04      1.78 o
  -5  -8   1        0.02        0.25      0.72 o
  -4  -8   1        1.36        2.12      1.10 o
  -3  -8   1       12.71       12.89      2.73 o
  -2  -8   1        1.58        0.98      1.17 o
  -1  -8   1        9.52       11.52      2.47 o
   0  -8   1        0.17        1.78      1.33 o
   1  -8   1        1.23       -0.16      0.72 o
   2  -8   1      161.31      152.49      8.59 o
   3  -8   1        3.26        3.22      0.82 o
   4  -8   1        1.40        1.76      0.89 o
   5  -8   1        2.71        2.79      0.85 o
  -5  -7   1        0.01       -0.73      0.73 o
  -4  -7   1        8.50        9.35      1.60 o
  -3  -7   1        8.07       13.51      2.57 o
  -2  -7   1        9.00        8.96      2.00 o
  -1  -7   1        1.23        2.32      1.31 o
   0  -7   1      298.35      289.17      8.17 o
   1  -7   1       10.78        8.90      1.38 o
   2  -7   1       25.86       24.60      3.39 o
   3  -7   1      293.38      308.19      8.61 o
   4  -7   1       17.85       19.45      2.26 o
   5  -7   1       14.83       16.00      2.75 o
   6  -7   1        4.13        3.26      0.97 o
  -6  -6   1        0.20       -0.83      0.83 o
  -5  -6   1        0.06       -0.85      0.98 o
  -4  -6   1        5.35        4.43      0.99 o
  -3  -6   1        0.36       -0.63      1.03 o
  -2  -6   1       19.13       21.51      1.97 o
  -1  -6   1        7.34        6.60      1.62 o
   0  -6   1      219.68      226.62      5.53 o
   1  -6   1      357.66      384.05     10.95 o
   2  -6   1       83.63       70.21      5.26 o
   3  -6   1      512.62      456.80     14.65 o
   4  -6   1        0.52        0.43      0.79 o
   5  -6   1        0.06        0.20      1.09 o
   6  -6   1        1.25        1.56      0.81 o
  -6  -5   1        0.48        0.52      0.79 o
  -5  -5   1       14.32       10.93      1.36 o
  -4  -5   1        0.14       -0.25      0.56 o
  -3  -5   1      128.57      123.25      7.09 o
  -2  -5   1        1.18        3.17      0.86 o
  -1  -5   1      107.68      114.76      5.48 o
   0  -5   1        1.02        1.13      0.62 o
   1  -5   1     1066.18     1050.65     16.47 o
   2  -5   1      232.46      232.51      8.93 o
   3  -5   1        3.11        5.54      1.79 o
   4  -5   1      442.09      451.93     10.31 o
   5  -5   1       21.98       20.14      2.22 o
   6  -5   1       20.84       24.04      2.03 o
  -6  -4   1        5.34        6.70      1.82 o
  -5  -4   1       44.38       43.03      3.40 o
  -4  -4   1       62.89       60.11      5.42 o
  -3  -4   1       37.77       28.38      2.32 o
  -2  -4   1      336.95      339.51      8.44 o
  -1  -4   1       65.71       55.60      2.36 o
   0  -4   1       85.63       85.30      2.50 o
   1  -4   1       62.49       67.44      3.83 o
   2  -4   1      127.84      139.22      6.43 o
   3  -4   1      517.24      505.38     13.89 o
   4  -4   1      230.30      225.18      7.12 o
   5  -4   1        4.11        3.33      1.06 o
   6  -4   1        0.24        0.60      0.57 o
  -6  -3   1        0.02       -1.15      1.15 o
  -5  -3   1        0.26       -0.08      0.79 o
  -4  -3   1        5.90        5.90      1.91 o
  -3  -3   1        0.43        0.47      0.60 o
  -2  -3   1      648.58      654.65     16.11 o
  -1  -3   1      241.87      245.84      4.12 o
   0  -3   1      624.55      577.46     21.84 o
   1  -3   1     2454.31     2544.03     20.96 o
   2  -3   1     2073.96     2269.88     52.93 o
   3  -3   1       27.14       29.77      3.31 o
   4  -3   1       55.23       52.38      3.39 o
   5  -3   1      305.07      296.32      8.44 o
   6  -3   1        4.99        7.40      1.26 o
  -6  -2   1       13.09       15.76      2.84 o
  -5  -2   1        8.32        8.82      1.66 o
  -4  -2   1      155.35      155.65      8.09 o
  -3  -2   1       10.84       10.44      1.27 o
  -2  -2   1        0.40        0.90      0.47 o
  -1  -2   1        1.23        1.96      1.45 o
   0  -2   1      431.43      434.51      6.24 o
   1  -2   1     1245.28     1262.82     10.98 o
   2  -2   1       57.14       64.09      1.72 o
   3  -2   1       80.11       84.52      2.75 o
   4  -2   1      348.43      352.31     16.31 o
   5  -2   1      205.07      221.67      8.99 o
   6  -2   1        0.28        1.75      1.13 o
  -6  -1   1       12.42       10.84      2.39 o
  -5  -1   1        3.82        2.38      1.62 o
  -4  -1   1       81.01       79.35      3.98 o
  -3  -1   1      163.49      158.24      3.63 o
  -2  -1   1      205.44      213.79      2.73 o
  -1  -1   1        8.39        9.31      0.84 o
   0  -1   1        0.25        1.23      0.40 o
   1  -1   1       95.68      103.54      3.47 o
   2  -1   1      830.74      806.60      7.97 o
   3  -1   1      556.70      558.17     11.28 o
   4  -1   1        4.31        3.23      0.91 o
   5  -1   1        6.80        6.17      1.42 o
   6  -1   1       22.62       21.85      3.30 o
  -6   0   1       57.95       55.59      5.08 o
  -5   0   1       81.03       88.53      6.91 o
  -4   0   1       96.99       98.65      4.34 o
  -3   0   1       79.32       83.82      2.66 o
  -2   0   1        8.88        7.34      0.67 o
  -1   0   1       63.08       61.47      1.17 o
   0   0   1     2173.83     1816.98     16.47 o
   1   0   1        7.85        7.96      1.48 o
   2   0   1      157.80      170.43      2.44 o
   3   0   1       17.17       20.72      1.39 o
   4   0   1       54.78       52.97      3.23 o
   5   0   1       52.85       55.17      3.78 o
   6   0   1      155.27      164.62      8.85 o
   7   0   1        1.72        4.27      1.10 o
  -6   1   1        6.65        5.87      1.86 o
  -5   1   1      183.96      187.69      9.69 o
  -4   1   1        1.95        1.97      1.36 o
  -3   1   1      196.97      181.96      3.82 o
  -2   1   1        2.39        2.82      0.72 o
  -1   1   1     4112.44     3894.37     39.57 o
   0   1   1      118.65      130.64      1.64 o
   1   1   1      428.63      437.50      3.71 o
   2   1   1     1093.92     1071.91      6.95 o
   3   1   1      114.97      115.29      3.13 o
   4   1   1      102.65       97.05      4.39 o
   5   1   1       33.79       34.55      2.40 o
   6   1   1        1.39        1.86      1.49 o
   7   1   1        1.21        1.35      0.73 o
  -6   2   1       14.57       12.23      2.34 o
  -5   2   1        0.11        0.30      0.67 o
  -4   2   1      180.21      181.41      8.59 o
  -3   2   1       75.67       85.77      2.70 o
  -2   2   1      210.66      240.01      3.51 o
  -1   2   1     5266.37     5150.55     16.92 o
   0   2   1      355.39      377.62      5.24 o
   1   2   1    12456.30    11043.79    232.89 o
   2   2   1      446.15      455.32      4.68 o
   3   2   1      100.99      103.68      3.93 o
   4   2   1        0.15       -0.41      0.80 o
   5   2   1      132.69      144.13      4.93 o
   6   2   1        3.25        5.99      1.41 o
  -6   3   1       17.57       20.79      3.19 o
  -5   3   1      199.53      199.66      6.84 o
  -4   3   1      101.23       89.72      6.12 o
  -3   3   1       30.17       32.69      1.78 o
  -2   3   1      991.98     1038.48     25.36 o
  -1   3   1     1282.61     1357.26      7.41 o
   0   3   1     1825.44     1816.71     11.90 o
   1   3   1     5717.42     5637.09     82.38 o
   2   3   1      482.77      497.50     17.31 o
   3   3   1       60.11       61.84      4.48 o
   4   3   1      101.90       97.56      6.51 o
   5   3   1       74.56       72.44      4.40 o
   6   3   1       22.68       22.77      2.31 o
  -6   4   1        6.73        8.43      1.93 o
  -5   4   1      195.21      190.33      9.66 o
  -4   4   1      403.97      408.85     13.13 o
  -3   4   1      228.58      235.02      4.98 o
  -2   4   1      427.45      458.79      7.42 o
  -1   4   1     1357.56     1463.45      9.65 o
   0   4   1      359.77      363.57      4.82 o
   1   4   1       52.85       53.12      1.95 o
   2   4   1      610.96      584.40      7.84 o
   3   4   1      113.16      108.29      6.16 o
   4   4   1        4.46        5.69      1.93 o
   5   4   1        3.74        3.07      1.29 o
   6   4   1        9.26       10.58      1.57 o
  -6   5   1       65.57       71.99      4.95 o
  -5   5   1        0.28       -0.46      0.98 o
  -4   5   1      100.16       95.71      4.22 o
  -3   5   1       25.44       26.01      2.21 o
  -2   5   1        1.38        0.43      0.85 o
  -1   5   1     1542.02     1546.09     16.31 o
   0   5   1      377.53      353.80      5.91 o
   1   5   1      167.26      191.38     29.30 o
   2   5   1     2420.01     2465.89     17.59 o
   3   5   1      119.69      123.55      6.79 o
   4   5   1        0.33        0.15      0.52 o
   5   5   1       27.65       29.14      2.24 o
   6   5   1        0.89        0.29      0.83 o
  -6   6   1       17.00       19.02      2.46 o
  -5   6   1       23.59       22.00      3.39 o
  -4   6   1      377.35      391.03     10.78 o
  -3   6   1      105.68       98.67      4.46 o
  -2   6   1       22.50       22.97      2.03 o
  -1   6   1      312.14      341.08     11.61 o
   0   6   1        0.12        0.00      0.63 o
   1   6   1       49.80       55.08      2.73 o
   2   6   1      228.07      222.56      5.76 o
   3   6   1      137.57      127.36      7.20 o
   4   6   1       60.31       70.01      4.09 o
   5   6   1       18.14       19.27      1.81 o
   6   6   1        4.42        3.90      1.14 o
  -6   7   1       31.84       37.84      3.05 o
  -5   7   1      102.67      114.32     10.32 o
  -4   7   1       32.54       32.32      2.34 o
  -3   7   1        0.36        0.15      1.04 o
  -2   7   1       14.04       15.11      2.67 o
  -1   7   1      152.49      146.97      5.74 o
   0   7   1      109.66      104.86      5.65 o
   1   7   1      158.68      145.63      6.97 o
   2   7   1        0.41       -0.07      1.12 o
   3   7   1       21.65       22.45      3.20 o
   4   7   1       18.49       19.99      3.32 o
   5   7   1        2.41        3.25      1.02 o
  -5   8   1        2.13        2.98      1.28 o
  -4   8   1       27.01       29.18      2.68 o
  -3   8   1      162.81      163.69      5.09 o
  -2   8   1       96.69       87.41      6.42 o
  -1   8   1       95.64       93.90      4.15 o
   0   8   1      106.14       99.63      6.02 o
   1   8   1       33.32       30.03      3.58 o
   2   8   1        2.07        1.62      0.77 o
   3   8   1       74.28       77.91      4.24 o
   4   8   1       16.15       13.25      2.74 o
   5   8   1        6.87        6.93      1.80 o
  -5   9   1       64.90       78.12      4.78 o
  -4   9   1       47.45       52.16      3.46 o
  -3   9   1        5.44        4.95      1.57 o
  -2   9   1        9.99        8.17      1.15 o
  -1   9   1        1.82        4.08      1.36 o
   0   9   1      273.13      268.51     10.52 o
   1   9   1       12.00       14.12      2.67 o
   2   9   1        8.93        8.97      2.20 o
   3   9   1        0.77        0.73      1.06 o
   4   9   1        5.87        5.44      1.60 o
   5   9   1        0.09        0.12      0.85 o
  -5  10   1        0.22       -0.24      0.64 o
  -4  10   1       10.28       11.35      2.45 o
  -3  10   1       32.21       39.53      4.55 o
  -2  10   1       41.38       40.60      3.08 o
  -1  10   1       50.14       50.50      3.40 o
   0  10   1       22.06       20.81      3.10 o
   1  10   1       59.86       65.98      5.48 o
   2  10   1       18.83       19.22      3.03 o
   3  10   1        9.24       13.19      2.61 o
   4  10   1        0.55       -0.60      1.00 o
   5  10   1        0.37        0.54      0.64 o
  -4  11   1       25.95       32.39      3.34 o
  -3  11   1       23.99       27.30      3.63 o
  -2  11   1        7.61        6.65      1.95 o
  -1  11   1        9.94       10.84      1.61 o
   0  11   1        1.77        0.67      1.13 o
   1  11   1        0.07       -1.46      1.46 o
   2  11   1        0.10       -0.80      0.80 o
   3  11   1        0.02       -0.35      0.96 o
   4  11   1        5.46        5.62      1.50 o
  -4  12   1        6.19        7.74      1.39 o
  -3  12   1       16.92       18.44      2.66 o
  -2  12   1       59.25       70.63      5.37 o
  -1  12   1        6.79        4.58      1.61 o
   0  12   1        2.58        2.89      1.39 o
   1  12   1        1.73        0.85      0.75 o
   2  12   1        1.96        3.83      1.43 o
   3  12   1        1.94        0.64      0.74 o
  -3  13   1        0.81        1.95      0.80 o
  -2  13   1        5.18        4.89      1.38 o
  -1  13   1        3.50        2.79      1.26 o
   0  13   1        9.36        8.36      2.29 o
   1  13   1        0.69        2.22      1.50 o
   2  13   1        2.19        1.90      1.07 o
  -1  14   1       14.48       10.12      1.67 o
   0  14   1        1.19       -0.36      0.75 o
   1  14   1        1.58        0.93      0.52 o
  -1 -13   2       11.26        6.29      1.42 o
   0 -13   2        3.33        1.65      1.07 o
   1 -13   2        7.25        4.62      1.32 o
  -2 -12   2        1.19        0.34      0.59 o
  -1 -12   2        0.27        2.61      1.26 o
   0 -12   2        3.90        5.65      1.67 o
   1 -12   2       28.26       29.81      2.33 o
   2 -12   2        9.34        9.92      1.87 o
   3 -12   2       26.78       25.06      2.56 o
  -3 -11   2        0.28       -0.24      0.75 o
  -2 -11   2        6.79        6.67      1.77 o
  -1 -11   2       28.95       28.82      3.61 o
   0 -11   2       36.11       30.75      3.96 o
   1 -11   2       17.32       20.04      2.19 o
   2 -11   2       10.66        8.76      1.45 o
   3 -11   2       12.89       14.77      2.50 o
   4 -11   2       58.15       62.92      3.74 o
  -4 -10   2        7.61        8.52      1.74 o
  -3 -10   2       27.40       23.29      3.33 o
  -2 -10   2        5.41        7.02      1.95 o
  -1 -10   2        0.43        0.60      3.63 o
   0 -10   2        4.55        4.07      1.47 o
   1 -10   2       18.44       16.36      2.02 o
   2 -10   2       52.24       50.42      3.41 o
   3 -10   2       59.39       59.47      5.28 o
   4 -10   2       17.03       18.65      2.58 o
  -4  -9   2        1.75        1.95      1.14 o
  -3  -9   2       19.42       22.75      3.55 o
  -2  -9   2        8.34        6.86      2.09 o
  -1  -9   2        3.07        1.77      1.04 o
   0  -9   2       72.88       70.14      5.50 o
   1  -9   2      146.26      157.07      8.63 o
   2  -9   2        9.35        8.26      1.17 o
   3  -9   2        2.02        2.20      1.41 o
   4  -9   2       28.37       27.68      2.35 o
   5  -9   2       43.99       47.16      3.29 o
  -5  -8   2        0.68        0.07      0.59 o
  -4  -8   2        0.13        0.65      0.95 o
  -3  -8   2       97.70      105.71      7.38 o
  -2  -8   2       72.03       70.56      5.75 o
  -1  -8   2       40.67       40.36      4.38 o
   0  -8   2       22.15       21.77      3.20 o
   1  -8   2      117.33      119.22      4.98 o
   2  -8   2      152.35      137.74      5.76 o
   3  -8   2       38.84       41.42      2.62 o
   4  -8   2       28.97       30.89      2.68 o
   5  -8   2        0.82        0.56      0.79 o
  -5  -7   2        8.03        8.44      1.33 o
  -4  -7   2        4.13        3.13      1.01 o
  -3  -7   2        7.22        7.68      2.05 o
  -2  -7   2        8.26        9.22      2.04 o
  -1  -7   2       97.22       90.69      6.10 o
   0  -7   2        5.30        5.08      1.49 o
   1  -7   2       28.60       24.51      3.67 o
   2  -7   2      136.83      136.46      7.95 o
   3  -7   2       41.39       31.54      2.27 o
   4  -7   2       22.12       21.96      2.43 o
   5  -7   2       11.11       12.15      2.35 o
   6  -7   2       19.44       18.81      1.88 o
  -5  -6   2        0.29        0.52      1.07 o
  -4  -6   2        1.48        0.76      1.01 o
  -3  -6   2        2.54        1.89      1.04 o
  -2  -6   2      133.01      142.94      7.33 o
  -1  -6   2       70.12       69.83      4.97 o
   0  -6   2       46.26       41.19      2.46 o
   1  -6   2      153.19      172.72      5.27 o
   2  -6   2       99.79       96.63      6.32 o
   3  -6   2      142.73      131.76      8.13 o
   4  -6   2       74.63       81.22      3.65 o
   5  -6   2       14.76       13.43      2.68 o
   6  -6   2        1.67        1.45      1.00 o
  -6  -5   2        1.49        1.84      1.01 o
  -5  -5   2        2.99        1.15      1.39 o
  -4  -5   2        1.53        1.66      0.89 o
  -3  -5   2       21.53       18.13      2.10 o
  -2  -5   2      113.63      122.41      6.21 o
  -1  -5   2      199.95      205.29      7.74 o
   0  -5   2       36.61       33.77      2.00 o
   1  -5   2       53.73       71.88      3.06 o
   2  -5   2        4.17        5.26      1.67 o
   3  -5   2        7.89        8.33      2.14 o
   4  -5   2       15.89       12.08      1.83 o
   5  -5   2       42.12       42.94      4.55 o
   6  -5   2        8.36        9.96      1.26 o
  -6  -4   2        1.42        2.02      1.23 o
  -5  -4   2       11.83        9.64      2.34 o
  -4  -4   2        0.84        2.33      0.68 o
  -3  -4   2        0.25        0.20      0.76 o
  -2  -4   2       65.39       66.72      3.09 o
  -1  -4   2       47.06       38.65      3.09 o
   0  -4   2       36.52       34.75      1.70 o
   1  -4   2      489.40      504.25      7.29 o
   2  -4   2        0.32        2.18      1.36 o
   3  -4   2       46.05       36.44      3.96 o
   4  -4   2      180.30      170.62      9.03 o
   5  -4   2       56.92       62.20      3.91 o
   6  -4   2        4.32        4.28      0.89 o
  -6  -3   2        0.01        0.09      0.96 o
  -5  -3   2        0.71        0.48      1.30 o
  -4  -3   2        7.93        4.53      1.77 o
  -3  -3   2        0.27        0.67      0.66 o
  -2  -3   2      721.79      716.01      9.17 o
  -1  -3   2      216.39      217.12      4.49 o
   0  -3   2        4.58        3.22      1.00 o
   1  -3   2        0.67        1.36      0.55 o
   2  -3   2      190.57      206.50      4.72 o
   3  -3   2        2.20        2.32      1.44 o
   4  -3   2       47.45       42.45      3.13 o
   5  -3   2        6.52        5.91      1.38 o
   6  -3   2       19.51       22.66      2.10 o
  -6  -2   2        1.53        1.97      1.27 o
  -5  -2   2        0.09       -0.09      1.56 o
  -4  -2   2      228.52      228.27      9.94 o
  -3  -2   2      462.07      501.85      8.77 o
  -2  -2   2       29.82       28.34      1.69 o
  -1  -2   2      582.55      546.97      6.03 o
   0  -2   2      340.02      325.87      6.32 o
   1  -2   2       82.33       84.68      4.41 o
   2  -2   2      785.92      800.33      8.10 o
   3  -2   2       80.01       78.49      2.75 o
   4  -2   2       24.99       23.04      2.28 o
   5  -2   2       68.89       74.95      4.26 o
   6  -2   2        1.11        1.30      1.12 o
  -6  -1   2        1.43        1.47      1.00 o
  -5  -1   2        2.07        2.56      1.30 o
  -4  -1   2      117.57      122.45      6.99 o
  -3  -1   2        3.33        1.84      0.56 o
  -2  -1   2        0.69        0.83      0.43 o
  -1  -1   2     1809.48     1686.35     13.41 o
   0  -1   2       43.27       47.91      2.13 o
   1  -1   2      340.10      317.80      4.83 o
   2  -1   2      327.87      348.40      6.52 o
   3  -1   2     1249.64     1272.91     14.17 o
   4  -1   2       47.40       48.43      2.51 o
   5  -1   2       73.24       71.18      6.10 o
   6  -1   2        0.05        1.48      1.52 o
  -6   0   2        5.02        3.60      1.51 o
  -5   0   2       22.74       26.81      3.77 o
  -4   0   2       49.60       47.44      3.97 o
  -3   0   2      628.60      649.53     10.91 o
  -2   0   2      512.49      551.00      8.69 o
  -1   0   2     1957.92     1934.95      7.25 o
   0   0   2     3860.71     3419.02     10.04 o
   1   0   2      206.71      211.06      3.20 o
   2   0   2        0.58        0.33      0.46 o
   3   0   2       57.26       52.65      2.22 o
   4   0   2       33.68       34.34      2.62 o
   5   0   2        4.22        4.67      1.47 o
   6   0   2       57.37       62.65      5.52 o
   7   0   2        0.26       -0.05      0.55 o
  -6   1   2       28.35       26.73      3.38 o
  -5   1   2       13.43       12.90      2.65 o
  -4   1   2        0.14       -0.19      0.96 o
  -3   1   2     2299.63     2486.44     15.94 o
  -2   1   2      597.28      624.99      5.28 o
  -1   1   2      207.51      219.26      2.30 o
   0   1   2     1670.80     1676.88     14.61 o
   1   1   2     1038.90     1095.79      6.10 o
   2   1   2      212.37      205.16      3.86 o
   3   1   2       41.75       38.09      1.88 o
   4   1   2       91.86       84.42      4.15 o
   5   1   2        5.24        5.23      1.03 o
   6   1   2        4.43        4.51      1.15 o
   7   1   2        0.88        2.61      0.90 o
  -6   2   2        1.43        2.37      1.20 o
  -5   2   2       31.93       31.76      2.77 o
  -4   2   2       29.79       25.00      3.22 o
  -3   2   2       76.56       71.55      3.17 o
  -2   2   2      507.67      536.76      4.01 o
  -1   2   2     1194.09     1254.05      9.29 o
   0   2   2     3942.10     3899.21     12.46 o
   1   2   2      232.93      235.01      3.34 o
   2   2   2        1.62        2.04      0.45 o
   3   2   2       41.34       41.79      2.52 o
   4   2   2       85.32       84.27      4.20 o
   5   2   2        0.07        0.44      0.67 o
   6   2   2        2.27        3.55      1.17 o
  -6   3   2        0.12       -0.15      1.31 o
  -5   3   2      132.63      142.84      4.70 o
  -4   3   2       69.44       59.63      4.93 o
  -3   3   2       26.60       34.47      1.82 o
  -2   3   2     2229.27     2383.13     20.20 o
  -1   3   2        2.45        3.29      0.43 o
   0   3   2     5009.91     4858.75    105.09 o
   1   3   2    10154.45     9956.59     27.09 o
   2   3   2       66.85       71.14      2.08 o
   3   3   2       61.59       56.58      3.00 o
   4   3   2       62.21       56.12      4.95 o
   5   3   2        0.03        0.89      0.78 o
   6   3   2        4.17        1.83      0.92 o
  -6   4   2        2.10        2.69      1.11 o
  -5   4   2        9.08        9.86      2.30 o
  -4   4   2       35.54       36.22      3.94 o
  -3   4   2      382.43      376.18      7.57 o
  -2   4   2      444.61      464.05      5.95 o
  -1   4   2        1.24        1.91      0.46 o
   0   4   2      211.20      229.75      4.18 o
   1   4   2     2140.76     2182.15     35.84 o
   2   4   2      719.22      724.15      8.62 o
   3   4   2        1.52       11.49      2.15 o
   4   4   2       41.26       39.66      4.34 o
   5   4   2       38.26       37.29      2.51 o
   6   4   2        4.37        5.01      1.19 o
  -6   5   2       42.13       48.41      4.05 o
  -5   5   2       19.60       23.00      3.42 o
  -4   5   2      372.96      358.12     12.67 o
  -3   5   2      143.95      140.52      4.04 o
  -2   5   2     1028.86     1037.72     12.27 o
  -1   5   2      835.52      871.18      7.83 o
   0   5   2      279.36      264.59     13.29 o
   1   5   2      582.52      577.10      7.20 o
   2   5   2       82.72       87.75      3.32 o
   3   5   2      102.30      101.48      6.10 o
   4   5   2       47.83       41.82      3.16 o
   5   5   2       20.65       20.36      1.89 o
   6   5   2        0.46        1.41      0.65 o
  -6   6   2        6.29        4.23      1.32 o
  -5   6   2        1.22       -0.09      0.94 o
  -4   6   2      470.36      486.54     10.72 o
  -3   6   2      214.02      193.53      6.21 o
  -2   6   2     1085.55     1057.47     13.33 o
  -1   6   2       79.94       90.55      2.82 o
   0   6   2        0.16        0.27      0.83 o
   1   6   2      770.76      766.06     14.46 o
   2   6   2      713.42      772.31     10.53 o
   3   6   2       49.58       46.97      4.34 o
   4   6   2       48.47       50.43      2.88 o
   5   6   2        5.88        4.12      1.21 o
   6   6   2        1.56        0.95      0.84 o
  -6   7   2        7.56        6.95      1.43 o
  -5   7   2       71.15       77.16      5.59 o
  -4   7   2       13.88       13.66      1.90 o
  -3   7   2       13.58       13.74      1.81 o
  -2   7   2       86.66       86.73      5.98 o
  -1   7   2      290.71      282.72      6.56 o
   0   7   2      137.08      135.52      6.37 o
   1   7   2      247.46      239.32      8.87 o
   2   7   2        3.30        3.39      0.93 o
   3   7   2       87.47       93.63      6.28 o
   4   7   2       43.32       44.33      2.73 o
   5   7   2        1.53       -0.01      0.69 o
  -5   8   2        0.84       -0.85      2.17 o
  -4   8   2       10.39       10.12      1.65 o
  -3   8   2      897.71      899.99     11.82 o
  -2   8   2       36.83       35.65      4.12 o
  -1   8   2       78.66       77.51      3.76 o
   0   8   2        0.24        2.76      1.23 o
   1   8   2       24.30       21.39      2.92 o
   2   8   2       11.92       13.93      2.46 o
   3   8   2        2.40        2.70      1.18 o
   4   8   2        9.47        7.06      2.09 o
   5   8   2        0.05        0.17      0.60 o
  -5   9   2       44.21       43.84      3.00 o
  -4   9   2       48.19       53.48      5.13 o
  -3   9   2      268.05      266.90      8.41 o
  -2   9   2       66.18       67.46      3.20 o
  -1   9   2       17.91       18.84      2.67 o
   0   9   2      218.43      212.34      9.21 o
   1   9   2       53.58       52.34      4.79 o
   2   9   2        1.60        3.82      1.00 o
   3   9   2        8.26       10.26      2.64 o
   4   9   2        5.12        7.05      2.10 o
   5   9   2        0.02        0.55      0.78 o
  -5  10   2        5.31        5.14      0.79 o
  -4  10   2        1.03        0.47      0.92 o
  -3  10   2        6.24        4.64      1.77 o
  -2  10   2      151.01      161.75      8.87 o
  -1  10   2      110.07      113.13      5.00 o
   0  10   2        5.37        3.46      1.44 o
   1  10   2        6.38        5.80      1.75 o
   2  10   2       66.63       72.23      4.05 o
   3  10   2        1.18        0.74      1.09 o
   4  10   2        0.94        1.50      1.31 o
   5  10   2        0.19       -0.08      0.64 o
  -4  11   2       44.03       48.17      4.10 o
  -3  11   2        7.32        6.71      1.93 o
  -2  11   2      169.57      180.56      9.24 o
  -1  11   2        2.28        2.90      1.28 o
   0  11   2       42.78       42.77      4.69 o
   1  11   2       77.44       79.34      6.14 o
   2  11   2       19.47       18.67      3.04 o
   3  11   2        0.08       -0.04      0.82 o
   4  11   2        1.46        0.15      0.78 o
  -4  12   2        0.72       -0.22      0.59 o
  -3  12   2        0.10       -0.18      1.01 o
  -2  12   2        3.90        4.39      1.53 o
  -1  12   2       14.42       16.29      2.86 o
   0  12   2       12.22        7.29      2.11 o
   1  12   2        7.15        7.82      2.20 o
   2  12   2        2.61       -0.45      0.91 o
   3  12   2        3.59        3.12      1.17 o
  -3  13   2       20.59       24.06      2.41 o
  -2  13   2        7.57        7.40      1.61 o
  -1  13   2       44.87       45.49      4.26 o
   0  13   2        2.19        2.72      1.61 o
   1  13   2        7.89        8.64      2.04 o
   2  13   2        1.10        0.86      0.83 o
  -1  14   2        0.41        0.65      0.62 o
   0  14   2        2.65        4.28      1.43 o
   1  14   2        0.86        1.38      0.60 o
   0 -13   3        1.98        0.73      0.79 o
   1 -13   3        9.94        1.53      0.85 o
  -2 -12   3        7.22        6.43      1.26 o
  -1 -12   3        3.99        3.69      1.30 o
   0 -12   3       12.95       15.10      2.50 o
   1 -12   3       13.47       15.56      1.63 o
   2 -12   3        0.35        0.28      0.66 o
   3 -12   3       17.35       20.06      1.99 o
  -3 -11   3        0.48        1.84      1.01 o
  -2 -11   3        0.11       -0.79      0.79 o
  -1 -11   3       70.15       75.85      3.80 o
   0 -11   3       52.37       49.71      4.88 o
   1 -11   3        2.67        2.40      0.89 o
   2 -11   3       40.54       40.42      2.74 o
   3 -11   3        3.02        3.84      1.32 o
  -4 -10   3        0.18        0.33      0.73 o
  -3 -10   3        0.17        0.62      1.02 o
  -2 -10   3        6.16        7.55      1.97 o
  -1 -10   3        0.06       -1.66      2.14 o
   0 -10   3        2.23        5.43      1.62 o
   1 -10   3       38.12       36.74      2.99 o
   2 -10   3       57.94       59.68      3.65 o
   3 -10   3       47.95       41.70      4.31 o
   4 -10   3       14.17       17.06      2.25 o
  -4  -9   3       12.40       13.29      2.31 o
  -3  -9   3        0.47        1.42      1.15 o
  -2  -9   3        0.02       -1.28      1.28 o
  -1  -9   3        0.36       -0.13      0.88 o
   0  -9   3       26.95       22.91      3.29 o
   1  -9   3       28.78       27.62      3.72 o
   2  -9   3        3.07        4.68      1.12 o
   3  -9   3       63.57       52.49      5.05 o
   4  -9   3       45.51       42.59      2.75 o
  -5  -8   3        0.01        0.70      0.70 o
  -4  -8   3        5.20        5.63      1.18 o
  -3  -8   3       17.57       14.32      2.84 o
  -2  -8   3       39.74       40.48      3.12 o
  -1  -8   3       89.75       85.86      6.27 o
   0  -8   3        0.06       -0.05      0.94 o
   1  -8   3       15.67       17.39      2.86 o
   2  -8   3       73.00       64.14      4.00 o
   3  -8   3       63.23       57.69      3.71 o
   4  -8   3       40.33       40.66      2.95 o
   5  -8   3        3.12        2.00      0.92 o
  -5  -7   3        0.06       -0.21      0.55 o
  -4  -7   3        2.15        1.87      0.88 o
  -3  -7   3       56.97       54.49      3.65 o
  -2  -7   3        0.18       -0.67      0.67 o
  -1  -7   3       58.20       55.19      5.00 o
   0  -7   3        0.46        0.66      1.13 o
   1  -7   3      129.88      131.98      5.09 o
   2  -7   3       62.55       57.97      5.24 o
   3  -7   3       35.21       31.56      3.61 o
   4  -7   3        4.37        3.59      1.13 o
   5  -7   3       42.11       41.60      4.01 o
  -5  -6   3        3.05        2.24      0.94 o
  -4  -6   3        0.01       -0.81      1.25 o
  -3  -6   3        0.97        1.10      0.86 o
  -2  -6   3      155.19      161.76      8.13 o
  -1  -6   3      105.62      111.19      6.58 o
   0  -6   3      421.55      400.65     11.95 o
   1  -6   3       38.78       36.42      2.54 o
   2  -6   3      238.37      217.16      9.75 o
   3  -6   3       52.28       41.79      4.71 o
   4  -6   3       26.33       25.81      2.51 o
   5  -6   3        1.80        3.47      2.37 o
   6  -6   3        1.18        1.10      0.87 o
  -6  -5   3        0.23        1.56      0.87 o
  -5  -5   3        1.87        1.57      1.34 o
  -4  -5   3       17.45       18.55      2.87 o
  -3  -5   3       49.29       48.08      4.62 o
  -2  -5   3        0.17        0.15      0.82 o
  -1  -5   3       83.45       84.69      5.31 o
   0  -5   3      708.91      686.93     14.36 o
   1  -5   3       85.57      102.85      3.88 o
   2  -5   3       60.17       49.17      4.42 o
   3  -5   3       70.61       70.17      5.89 o
   4  -5   3       65.80       54.31      3.04 o
   5  -5   3       20.31       20.98      3.36 o
   6  -5   3       10.33       10.97      1.27 o
  -6  -4   3        1.97        3.01      1.27 o
  -5  -4   3       11.68       11.17      2.52 o
  -4  -4   3        0.22       -0.29      2.53 o
  -3  -4   3        3.76        4.97      1.74 o
  -2  -4   3        8.47       10.85      1.96 o
  -1  -4   3      157.10      139.70      6.18 o
   0  -4   3       14.59       13.46      1.24 o
   1  -4   3      595.63      640.19      8.80 o
   2  -4   3        2.76        4.99      1.64 o
   3  -4   3      154.52      142.58      8.05 o
   4  -4   3        2.77        1.81      0.86 o
   5  -4   3        0.52       -0.51      0.90 o
   6  -4   3        0.83        0.28      0.57 o
  -6  -3   3        0.07       -0.40      1.04 o
  -5  -3   3        1.09        2.67      1.68 o
  -4  -3   3        2.14        0.09      2.16 o
  -3  -3   3      143.01      148.60      5.32 o
  -2  -3   3       37.06       26.47      2.67 o
  -1  -3   3      144.71      140.46      5.64 o
   0  -3   3        2.17        3.94      0.68 o
   1  -3   3     1374.97     1443.04     11.90 o
   2  -3   3      247.56      307.88      9.82 o
   3  -3   3        0.34        0.81      1.22 o
   4  -3   3      132.20      135.30      6.66 o
   5  -3   3       65.50       59.15      5.35 o
   6  -3   3       10.12        9.10      1.29 o
  -6  -2   3        2.84        2.39      1.28 o
  -5  -2   3        9.46        8.22      2.35 o
  -4  -2   3        3.25        5.77      1.96 o
  -3  -2   3       14.35       17.97      1.84 o
  -2  -2   3       82.68       86.22      2.65 o
  -1  -2   3       43.62       46.62      2.99 o
   0  -2   3      230.42      217.13      5.89 o
   1  -2   3       30.46       29.96      1.60 o
   2  -2   3     1556.79     1664.27     12.86 o
   3  -2   3        0.08       -0.06      0.49 o
   4  -2   3       10.39        7.41      1.45 o
   5  -2   3       14.99       10.37      2.22 o
   6  -2   3        0.11       -0.55      1.05 o
  -6  -1   3        9.45       10.98      2.23 o
  -5  -1   3        2.15        2.33      1.17 o
  -4  -1   3        3.96        4.64      1.10 o
  -3  -1   3      113.79      126.01      4.41 o
  -2  -1   3      684.72      671.58     10.41 o
  -1  -1   3     1180.90     1058.19      9.25 o
   0  -1   3      210.97      201.93      5.18 o
   1  -1   3        3.56        4.43      0.57 o
   2  -1   3      892.95      892.94      9.02 o
   3  -1   3       14.25        9.74      1.07 o
   4  -1   3       13.16       13.41      1.41 o
   5  -1   3       29.91       31.82      4.09 o
   6  -1   3       23.81       27.18      3.57 o
  -6   0   3       13.38       18.28      2.76 o
  -5   0   3        4.56        7.42      2.23 o
  -4   0   3       12.02       12.43      1.64 o
  -3   0   3       24.78       24.57      1.55 o
  -2   0   3      530.13      551.29      4.82 o
  -1   0   3      322.74      324.56      4.39 o
   0   0   3      574.92      607.12      5.27 o
   1   0   3      523.28      513.42      6.36 o
   2   0   3      655.14      681.81      8.09 o
   3   0   3      605.50      624.70      7.80 o
   4   0   3       37.31       36.84      2.25 o
   5   0   3        4.95        4.59      1.19 o
   6   0   3       20.22       20.35      3.18 o
  -6   1   3       14.31       15.31      2.49 o
  -5   1   3       26.58       26.80      3.69 o
  -4   1   3        7.91        8.67      1.35 o
  -3   1   3      253.86      246.44      5.10 o
  -2   1   3       22.06       20.31      0.90 o
  -1   1   3      165.29      160.35      2.50 o
   0   1   3     1109.57     1019.65      7.06 o
   1   1   3      638.95      614.91      4.78 o
   2   1   3       12.60       13.72      0.81 o
   3   1   3      889.76      882.85      9.29 o
   4   1   3      153.66      151.67      4.49 o
   5   1   3       30.98       31.11      2.91 o
   6   1   3        3.07        4.56      1.13 o
  -6   2   3        0.05       -0.88      0.91 o
  -5   2   3       21.29       21.57      2.30 o
  -4   2   3       73.47       84.46      4.05 o
  -3   2   3       73.97       67.47      2.54 o
  -2   2   3      476.87      517.87      5.81 o
  -1   2   3      122.75      114.82      1.72 o
   0   2   3     2844.28     2752.64     12.58 o
   1   2   3      203.94      198.78      2.67 o
   2   2   3       77.83       98.73      2.59 o
   3   2   3      127.03      125.93      4.38 o
   4   2   3        0.15       -0.11      0.68 o
   5   2   3        3.81        5.84      1.09 o
   6   2   3        0.16        0.58      0.87 o
  -6   3   3        0.15       -0.84      0.84 o
  -5   3   3       10.96        9.81      2.34 o
  -4   3   3      102.71       97.54      6.31 o
  -3   3   3        4.51        7.08      0.92 o
  -2   3   3     1450.11     1570.66     16.58 o
  -1   3   3     2546.35     2565.22     13.92 o
   0   3   3      520.13      526.02      6.59 o
   1   3   3     1494.20     1568.35     11.41 o
   2   3   3      107.71      107.75      3.54 o
   3   3   3       81.11       75.17      3.50 o
   4   3   3      149.10      149.86      8.12 o
   5   3   3        3.31        3.97      1.12 o
   6   3   3        9.91       12.56      1.77 o
  -6   4   3        4.00        4.95      1.46 o
  -5   4   3        7.64        5.63      1.82 o
  -4   4   3        6.14        4.91      1.61 o
  -3   4   3      146.22      158.17      5.01 o
  -2   4   3      490.33      580.32      6.88 o
  -1   4   3      663.83      655.80      7.96 o
   0   4   3        0.76        0.96      0.57 o
   1   4   3     1618.04     1640.67     16.01 o
   2   4   3      372.48      376.55      8.62 o
   3   4   3       19.08       13.89      2.31 o
   4   4   3        0.15       -0.06      0.94 o
   5   4   3       30.64       33.77      2.62 o
   6   4   3        3.94        6.24      1.30 o
  -6   5   3        4.36        6.03      1.60 o
  -5   5   3        2.72        2.58      1.49 o
  -4   5   3       91.67       90.04      4.57 o
  -3   5   3      170.07      166.41      5.45 o
  -2   5   3      332.85      324.52      5.55 o
  -1   5   3      360.03      371.75      5.22 o
   0   5   3       50.97       49.79      2.28 o
   1   5   3       70.00       64.23      2.46 o
   2   5   3     1342.31     1411.95     13.19 o
   3   5   3       10.90        7.94      1.89 o
   4   5   3       44.87       47.41      3.37 o
   5   5   3       17.96       23.02      1.99 o
   6   5   3        2.81        5.42      1.08 o
  -6   6   3       16.02       16.91      2.28 o
  -5   6   3        0.95        1.19      0.91 o
  -4   6   3        5.20        5.81      1.21 o
  -3   6   3       59.52       54.24      3.31 o
  -2   6   3      556.44      553.42      9.76 o
  -1   6   3     1387.89     1468.23     19.23 o
   0   6   3        0.12        1.75      1.03 o
   1   6   3       17.90       17.00      2.31 o
   2   6   3     2285.34     2342.64     51.67 o
   3   6   3       59.50       53.26      4.64 o
   4   6   3       12.18       12.39      1.79 o
   5   6   3        2.55        2.32      0.97 o
   6   6   3        0.29        0.70      0.93 o
  -6   7   3       12.90       13.30      1.86 o
  -5   7   3        8.98        6.91      1.31 o
  -4   7   3       46.65       49.10      3.54 o
  -3   7   3      503.42      498.45     10.45 o
  -2   7   3      100.22       95.96      4.37 o
  -1   7   3      206.23      200.69      7.40 o
   0   7   3      301.93      282.41      9.19 o
   1   7   3        4.32        2.63      1.31 o
   2   7   3       16.21       18.96      2.66 o
   3   7   3       29.61       30.15      3.61 o
   4   7   3        1.75        2.99      1.03 o
   5   7   3        1.61        2.14      1.00 o
   6   7   3        0.13       -0.68      0.90 o
  -5   8   3       21.53       21.73      2.08 o
  -4   8   3       11.95        7.66      2.11 o
  -3   8   3      102.24      103.41      4.02 o
  -2   8   3      204.25      197.34      9.49 o
  -1   8   3      100.37      105.21      5.86 o
   0   8   3       48.16       51.34      4.25 o
   1   8   3        0.32        0.17      1.08 o
   2   8   3      108.59      101.16      6.42 o
   3   8   3      869.36      969.35     21.41 o
   4   8   3        0.72       -0.30      1.51 o
   5   8   3        0.14       -0.04      0.69 o
  -5   9   3       21.53       21.06      1.85 o
  -4   9   3      146.16      137.13      8.18 o
  -3   9   3        7.90        5.45      1.78 o
  -2   9   3       14.32       15.02      2.66 o
  -1   9   3       23.31       19.55      2.68 o
   0   9   3        1.04       -0.23      1.29 o
   1   9   3       31.43       24.53      3.35 o
   2   9   3       32.87       29.14      2.91 o
   3   9   3       22.05       21.46      3.40 o
   4   9   3       32.90       32.55      4.16 o
   5   9   3        4.07        4.50      1.52 o
  -5  10   3       19.63       21.71      2.16 o
  -4  10   3       15.50       18.21      1.96 o
  -3  10   3       99.38       88.80      6.70 o
  -2  10   3      143.91      150.61      8.52 o
  -1  10   3       77.01       85.94      6.26 o
   0  10   3        0.62       -1.14      1.14 o
   1  10   3        8.13        7.46      1.43 o
   2  10   3        3.00        4.01      1.07 o
   3  10   3        0.85        2.03      1.21 o
   4  10   3       19.58       21.28      3.24 o
  -4  11   3       32.90       32.84      3.43 o
  -3  11   3       91.49       98.68      6.75 o
  -2  11   3       99.26       99.72      6.90 o
  -1  11   3        1.99        3.32      1.42 o
   0  11   3       21.36       22.77      3.50 o
   1  11   3       44.73       44.50      4.75 o
   2  11   3        4.12        2.95      1.65 o
   3  11   3       25.37       25.81      2.32 o
   4  11   3       12.19       17.96      2.60 o
  -4  12   3        5.11        5.35      1.26 o
  -3  12   3        0.17        0.11      0.81 o
  -2  12   3        3.86        4.34      1.44 o
  -1  12   3        4.77        4.67      1.66 o
   0  12   3       15.11       10.86      2.51 o
   1  12   3        4.62        6.24      2.04 o
   2  12   3        7.69        8.32      2.10 o
   3  12   3        0.22        0.76      0.90 o
   4  12   3        0.03        1.04      0.64 o
  -3  13   3       41.87       49.70      3.45 o
  -2  13   3       11.56       14.40      2.12 o
  -1  13   3       31.52       36.46      3.72 o
   0  13   3        0.35        0.44      0.95 o
   1  13   3        1.04        1.29      1.39 o
   2  13   3       15.02       15.49      2.45 o
  -2  14   3        4.64        4.01      1.08 o
  -1  14   3       17.38       14.15      1.90 o
   0  14   3        2.13        2.33      1.18 o
   1  14   3        0.24        0.71      0.54 o
  -1 -12   4        6.17        4.49      1.14 o
   0 -12   4        0.19       -0.50      0.84 o
   1 -12   4        7.55        7.66      1.04 o
   2 -12   4       19.87       24.31      2.34 o
  -3 -11   4        0.26       -0.67      0.67 o
  -2 -11   4        0.01       -0.91      0.91 o
  -1 -11   4        1.33        1.24      0.68 o
   0 -11   4       59.47       59.31      3.88 o
   1 -11   4        1.34        0.57      0.63 o
   2 -11   4        3.21        2.93      0.77 o
   3 -11   4        5.95        5.68      1.40 o
  -3 -10   4        0.73       -0.15      0.92 o
  -2 -10   4       22.93       25.97      3.36 o
  -1 -10   4       90.03      101.72      4.70 o
   0 -10   4       10.36       10.94      2.23 o
   1 -10   4       53.71       54.20      4.03 o
   2 -10   4        1.40       -0.08      0.66 o
   3 -10   4       19.33       26.04      3.19 o
   4 -10   4       31.85       34.08      2.77 o
  -4  -9   4        6.90        6.28      1.59 o
  -3  -9   4        0.03        1.18      1.17 o
  -2  -9   4        5.21        6.82      1.99 o
  -1  -9   4        4.88        4.23      1.62 o
   0  -9   4       84.08       88.20      6.51 o
   1  -9   4      116.36      120.32      7.87 o
   2  -9   4        6.43        6.73      1.91 o
   3  -9   4       11.36        8.87      2.25 o
   4  -9   4       20.19       26.02      1.99 o
  -4  -8   4        0.27        1.07      1.02 o
  -3  -8   4        0.01       -0.98      1.08 o
  -2  -8   4        0.48       -0.22      0.87 o
  -1  -8   4       11.65        7.26      2.03 o
   0  -8   4        6.52        8.29      1.96 o
   1  -8   4        2.30        0.66      0.96 o
   2  -8   4        6.46        6.50      1.25 o
   3  -8   4       52.36       53.80      3.53 o
   4  -8   4       49.34       49.43      3.10 o
   5  -8   4       46.38       51.91      3.58 o
  -5  -7   4        3.60        3.71      1.14 o
  -4  -7   4        9.40        7.62      1.38 o
  -3  -7   4      110.79      114.73      4.28 o
  -2  -7   4       28.50       27.51      2.12 o
  -1  -7   4        3.69        3.49      1.47 o
   0  -7   4       52.25       52.40      4.90 o
   1  -7   4      167.14      166.53      8.35 o
   2  -7   4        0.38       -0.15      0.49 o
   3  -7   4       16.78       15.89      1.68 o
   4  -7   4        4.61        2.34      0.84 o
   5  -7   4       22.85       23.19      2.94 o
  -5  -6   4        5.38        6.64      1.76 o
  -4  -6   4       13.69       12.05      2.32 o
  -3  -6   4        5.04        7.38      1.13 o
  -2  -6   4        1.75        1.77      0.88 o
  -1  -6   4      143.08      130.57      7.44 o
   0  -6   4       71.28       63.22      5.06 o
   1  -6   4       18.51       18.54      1.88 o
   2  -6   4       96.75       90.92      6.48 o
   3  -6   4       27.09       25.03      2.07 o
   4  -6   4      114.71      108.73      7.36 o
   5  -6   4       13.24       12.49      2.43 o
   6  -6   4        8.91       10.55      1.51 o
  -5  -5   4       56.42       60.81      5.14 o
  -4  -5   4        0.55        1.32      0.74 o
  -3  -5   4       60.64       58.69      3.66 o
  -2  -5   4      524.99      546.08     10.55 o
  -1  -5   4       10.91        8.57      2.01 o
   0  -5   4       43.60       46.29      4.08 o
   1  -5   4       62.77       68.45      3.34 o
   2  -5   4      666.50      702.14     17.22 o
   3  -5   4       11.77       10.01      2.54 o
   4  -5   4        2.54        1.21      1.49 o
   5  -5   4        6.61        7.20      1.93 o
   6  -5   4       26.87       28.67      1.90 o
  -6  -4   4        1.43        2.58      1.02 o
  -5  -4   4        0.87        1.09      1.13 o
  -4  -4   4       12.47       17.10      3.13 o
  -3  -4   4        2.27        2.79      1.32 o
  -2  -4   4      244.02      237.65      7.12 o
  -1  -4   4      200.30      192.01      7.81 o
   0  -4   4       42.67       37.40      3.33 o
   1  -4   4      173.86      170.68      4.86 o
   2  -4   4       40.89       36.83      3.86 o
   3  -4   4      160.98      155.44      8.68 o
   4  -4   4       45.56       41.45      3.28 o
   5  -4   4       32.54       33.19      4.12 o
   6  -4   4        3.54        5.38      0.96 o
  -6  -3   4        1.35        2.65      1.14 o
  -5  -3   4        0.76        1.09      1.36 o
  -4  -3   4       93.68       99.29      4.86 o
  -3  -3   4       53.19       54.48      4.77 o
  -2  -3   4      252.38      228.74      8.06 o
  -1  -3   4      411.44      407.57     10.48 o
   0  -3   4      435.87      452.32     10.51 o
   1  -3   4      741.18      777.67     12.12 o
   2  -3   4      149.03      139.60      6.95 o
   3  -3   4      165.29      170.33      8.73 o
   4  -3   4       20.48       22.89      1.96 o
   5  -3   4        7.92        5.14      1.78 o
   6  -3   4        0.14        1.02      1.74 o
  -6  -2   4        4.80        4.11      1.33 o
  -5  -2   4       20.82       22.69      3.53 o
  -4  -2   4        4.52        8.18      1.59 o
  -3  -2   4        2.20        3.39      1.27 o
  -2  -2   4      183.20      192.34      5.21 o
  -1  -2   4      493.12      506.54      7.68 o
   0  -2   4      238.33      246.55     10.98 o
   1  -2   4      170.19      180.22      4.23 o
   2  -2   4       54.99       55.19      4.22 o
   3  -2   4       38.84       36.39      2.60 o
   4  -2   4      191.83      174.82      6.44 o
   5  -2   4        4.58        3.00      1.05 o
   6  -2   4        0.50       -0.91      0.96 o
  -6  -1   4        2.11        1.87      1.20 o
  -5  -1   4        1.35        2.35      1.67 o
  -4  -1   4        1.94        1.71      1.20 o
  -3  -1   4       98.29       91.72      5.66 o
  -2  -1   4      198.26      195.38      4.95 o
  -1  -1   4      228.68      217.06      5.16 o
   0  -1   4      125.96      135.65      4.97 o
   1  -1   4      128.70      132.60      2.31 o
   2  -1   4     1062.42     1061.79     17.02 o
   3  -1   4        0.42        1.34      0.61 o
   4  -1   4       17.59       16.54      1.60 o
   5  -1   4       40.93       37.86      5.05 o
   6  -1   4        3.04        2.32      0.99 o
  -6   0   4        9.41       10.05      2.03 o
  -5   0   4        7.66       11.31      1.70 o
  -4   0   4       34.77       35.00      3.91 o
  -3   0   4        9.98        9.97      1.97 o
  -2   0   4       46.04       45.29      2.28 o
  -1   0   4      550.65      553.88      7.15 o
   0   0   4       15.84       15.12      1.04 o
   1   0   4        9.54        9.76      0.68 o
   2   0   4      143.13      160.43      4.12 o
   3   0   4       27.01       26.66      1.74 o
   4   0   4        8.33        8.37      1.17 o
   5   0   4      126.35      126.26      5.54 o
   6   0   4        0.05        0.65      1.00 o
  -6   1   4        1.03        1.40      1.02 o
  -5   1   4       19.28       19.65      3.16 o
  -4   1   4       63.85       67.35      5.32 o
  -3   1   4       79.10      101.71      3.30 o
  -2   1   4      126.96      145.65      3.02 o
  -1   1   4      325.99      297.03      5.09 o
   0   1   4      876.73      817.64      7.02 o
   1   1   4        0.25        0.23      0.25 o
   2   1   4       24.11       24.80      1.23 o
   3   1   4      705.61      707.03     10.38 o
   4   1   4        0.17       -0.34      0.59 o
   5   1   4        3.23        4.08      1.14 o
   6   1   4       23.64       26.88      2.62 o
  -6   2   4        6.01        4.38      1.29 o
  -5   2   4       23.79       24.33      2.36 o
  -4   2   4       72.95       72.20      5.51 o
  -3   2   4       76.19       73.97      3.50 o
  -2   2   4      204.02      227.45      6.23 o
  -1   2   4       11.75        9.64      1.02 o
   0   2   4      581.81      595.85      4.89 o
   1   2   4      130.61      138.96      2.64 o
   2   2   4        8.94        7.51      0.75 o
   3   2   4       38.04       41.03      2.57 o
   4   2   4       43.65       48.46      2.62 o
   5   2   4       37.52       39.31      3.27 o
   6   2   4       39.76       48.41      3.24 o
  -6   3   4        6.55        6.54      2.26 o
  -5   3   4        0.45       -1.25      1.25 o
  -4   3   4      136.91      143.38      7.86 o
  -3   3   4       91.40       92.13      3.96 o
  -2   3   4       36.55       52.61      2.68 o
  -1   3   4        4.32        4.80      0.63 o
   0   3   4      394.11      370.81      4.34 o
   1   3   4       44.36       58.41      2.62 o
   2   3   4      164.89      167.52      3.35 o
   3   3   4        1.14        0.84      0.57 o
   4   3   4      201.52      214.57      6.79 o
   5   3   4        3.21        1.94      1.01 o
   6   3   4        0.00        1.57      0.80 o
  -6   4   4        7.14        8.06      1.68 o
  -5   4   4        1.92        2.49      1.53 o
  -4   4   4       41.32       35.17      3.71 o
  -3   4   4      217.94      228.13     14.37 o
  -2   4   4     1096.97     1198.98     10.27 o
  -1   4   4      688.08      758.35      7.23 o
   0   4   4       49.13       42.68      1.65 o
   1   4   4      728.48      723.61      8.00 o
   2   4   4        2.79        4.70      0.88 o
   3   4   4        1.56        0.67      1.10 o
   4   4   4        9.54       10.84      2.43 o
   5   4   4        0.04        0.73      0.87 o
   6   4   4       18.45       20.13      3.08 o
  -6   5   4        7.74        7.05      1.60 o
  -5   5   4        7.65        8.09      2.10 o
  -4   5   4        6.03        4.02      1.50 o
  -3   5   4       38.17       34.96      2.58 o
  -2   5   4       30.69       35.73      1.94 o
  -1   5   4      285.87      290.90      4.83 o
   0   5   4       21.03       21.90      1.61 o
   1   5   4       74.98       72.42      2.68 o
   2   5   4       36.11       33.76      2.12 o
   3   5   4       16.48       15.82      2.54 o
   4   5   4       80.71       80.29      3.50 o
   5   5   4       26.01       25.95      3.28 o
   6   5   4        0.25       -0.02      0.97 o
  -6   6   4       20.19       19.76      2.37 o
  -5   6   4        0.28        0.50      1.20 o
  -4   6   4        4.06        3.35      1.67 o
  -3   6   4      128.30      133.04      5.19 o
  -2   6   4       64.78       77.64      3.70 o
  -1   6   4      201.72      205.21     11.77 o
   0   6   4        1.20        3.71      1.33 o
   1   6   4      231.97      253.55      8.60 o
   2   6   4        7.15        8.61      1.21 o
   3   6   4        1.41        0.88      0.96 o
   4   6   4       15.81       17.64      1.75 o
   5   6   4        9.75        8.63      1.67 o
   6   6   4        1.53        2.38      1.16 o
  -6   7   4       15.08       15.01      1.92 o
  -5   7   4       24.92       27.11      3.55 o
  -4   7   4        3.59        4.17      1.71 o
  -3   7   4      166.04      167.68      8.68 o
  -2   7   4       29.53       34.59      3.80 o
  -1   7   4      174.47      173.39      5.23 o
   0   7   4      331.49      311.31      9.81 o
   1   7   4        0.35        1.52      1.15 o
   2   7   4        1.31        5.58      1.57 o
   3   7   4        9.66        8.27      2.04 o
   4   7   4        2.51        0.28      0.68 o
   5   7   4        5.52        6.28      1.39 o
   6   7   4        2.27       -0.89      1.02 o
  -5   8   4       28.06       29.83      3.50 o
  -4   8   4        0.70        1.28      0.91 o
  -3   8   4       80.78       68.76      5.90 o
  -2   8   4      404.74      385.53     13.00 o
  -1   8   4      104.34      114.21      6.20 o
   0   8   4        6.70        8.59      1.90 o
   1   8   4        4.93        4.00      1.46 o
   2   8   4       13.44        9.68      2.10 o
   3   8   4      109.98      119.85      7.62 o
   4   8   4        0.06       -0.64      0.64 o
   5   8   4        1.18        1.00      0.77 o
  -5   9   4       47.55       54.12      4.03 o
  -4   9   4       25.06       24.29      2.45 o
  -3   9   4       50.44       50.12      5.11 o
  -2   9   4      382.24      402.26     13.52 o
  -1   9   4        7.31        8.70      1.94 o
   0   9   4       27.53       25.12      3.32 o
   1   9   4       48.43       44.18      4.41 o
   2   9   4      133.63      145.61      5.54 o
   3   9   4       10.04        8.28      2.16 o
   4   9   4        7.29        5.71      1.32 o
   5   9   4        2.89        3.46      1.01 o
  -5  10   4       17.37       18.43      1.93 o
  -4  10   4       12.34       13.71      1.69 o
  -3  10   4       85.21       76.76      6.26 o
  -2  10   4       38.23       41.97      4.54 o
  -1  10   4      152.73      152.28      8.02 o
   0  10   4       22.70       23.75      3.35 o
   1  10   4       25.33       24.25      3.45 o
   2  10   4       43.78       41.88      4.49 o
   3  10   4        6.66        8.32      1.47 o
   4  10   4       43.90       41.75      4.38 o
  -4  11   4       77.68       83.46      5.36 o
  -3  11   4       61.59       58.59      5.23 o
  -2  11   4       42.36       45.32      4.64 o
  -1  11   4        1.82        2.18      1.27 o
   0  11   4       16.33       18.93      3.23 o
   1  11   4       13.12       14.05      2.76 o
   2  11   4        0.23        0.70      0.92 o
   3  11   4        9.08       10.44      1.57 o
   4  11   4       23.58       20.03      2.72 o
  -4  12   4       22.29       22.80      2.32 o
  -3  12   4        3.74        5.54      1.62 o
  -2  12   4      146.03      166.63      8.16 o
  -1  12   4       97.33       99.97      6.65 o
   0  12   4       25.39       27.32      3.81 o
   1  12   4       18.31       17.20      3.07 o
   2  12   4       26.94       28.52      3.58 o
   3  12   4        2.80        2.05      1.00 o
  -3  13   4       41.48       44.99      3.22 o
  -2  13   4        0.07       -0.25      0.80 o
  -1  13   4        0.70        0.00      0.76 o
   0  13   4        1.30        2.03      1.35 o
   1  13   4        2.20        1.71      0.76 o
   2  13   4       16.60       20.72      2.72 o
  -2  14   4       24.04       23.73      2.25 o
  -1  14   4       13.59       16.42      1.89 o
   0  14   4        2.16        1.64      0.77 o
   1  14   4        3.44        2.94      0.88 o
   2  14   4        3.51        1.52      0.72 o
   0 -12   5        1.07        0.74      0.72 o
   1 -12   5        3.00        1.68      0.72 o
  -2 -11   5        1.47        2.27      0.84 o
  -1 -11   5       20.90       22.11      1.82 o
   0 -11   5        4.97        3.54      0.93 o
   1 -11   5       16.70       17.69      1.74 o
   2 -11   5        4.94        6.19      0.96 o
   3 -11   5        5.73        4.09      1.05 o
  -3 -10   5        4.21        5.10      1.51 o
  -2 -10   5        7.01        7.78      1.88 o
  -1 -10   5      179.21      200.65      6.27 o
   0 -10   5        2.03        1.80      0.69 o
   1 -10   5        0.08        0.68      0.79 o
   2 -10   5        9.16        9.26      1.36 o
   3 -10   5       12.78       15.32      2.25 o
  -4  -9   5        2.32        3.04      0.89 o
  -3  -9   5        2.43        1.51      1.17 o
  -2  -9   5        1.68        1.07      1.27 o
  -1  -9   5        2.01        5.02      1.71 o
   0  -9   5       49.17       51.25      4.93 o
   1  -9   5       74.92       67.11      5.93 o
   2  -9   5       45.89       44.72      3.48 o
   3  -9   5        5.19        3.22      1.47 o
   4  -9   5       24.30       25.55      2.57 o
  -4  -8   5        0.19       -0.61      0.78 o
  -3  -8   5        0.75        1.14      0.73 o
  -2  -8   5        4.63        3.39      1.18 o
  -1  -8   5       19.21       24.59      3.32 o
   0  -8   5      721.66      729.02     18.86 o
   1  -8   5        5.62        6.78      2.04 o
   2  -8   5       17.06       16.46      2.10 o
   3  -8   5        1.69        1.38      0.75 o
   4  -8   5       21.59       21.58      1.95 o
  -4  -7   5       23.12       22.67      2.17 o
  -3  -7   5        3.53        4.66      0.97 o
  -2  -7   5        0.45       -0.09      0.62 o
  -1  -7   5       13.33       17.54      3.54 o
   0  -7   5       81.69       85.73      6.27 o
   1  -7   5      198.24      188.39      9.56 o
   2  -7   5      116.49      110.60      4.21 o
   3  -7   5       91.52       83.66      4.58 o
   4  -7   5        3.97        4.71      1.71 o
   5  -7   5       51.84       60.23      4.19 o
  -5  -6   5        3.82        6.92      1.65 o
  -4  -6   5       18.72       16.12      1.96 o
  -3  -6   5       11.84       11.02      1.40 o
  -2  -6   5        5.05        4.87      1.14 o
  -1  -6   5      112.86      106.55      7.04 o
   0  -6   5        7.50        6.00      1.71 o
   1  -6   5       31.14       31.15      3.68 o
   2  -6   5      148.47      143.88      8.25 o
   3  -6   5       13.11       10.94      1.39 o
   4  -6   5        1.97        1.26      0.86 o
   5  -6   5       34.92       28.30      3.28 o
  -5  -5   5        8.90       12.93      2.38 o
  -4  -5   5       12.21       14.97      1.54 o
  -3  -5   5       38.06       35.72      2.40 o
  -2  -5   5      165.05      188.35      6.49 o
  -1  -5   5       25.71       28.77      3.54 o
   0  -5   5       17.46       15.02      2.54 o
   1  -5   5      453.85      472.62      9.09 o
   2  -5   5      130.82      142.77      8.01 o
   3  -5   5       50.21       41.11      2.60 o
   4  -5   5        7.63        4.80      1.62 o
   5  -5   5        0.56        0.95      1.27 o
   6  -5   5       41.79       46.69      3.07 o
  -5  -4   5        1.35        0.01      1.18 o
  -4  -4   5        1.22        1.76      1.48 o
  -3  -4   5        3.11        3.44      1.04 o
  -2  -4   5       54.90       60.69      3.55 o
  -1  -4   5       39.31       44.99      2.89 o
   0  -4   5      307.52      289.04      9.84 o
   1  -4   5      122.57      130.87      4.56 o
   2  -4   5       33.54       30.65      3.67 o
   3  -4   5       93.26       76.14      6.28 o
   4  -4   5      110.21      100.67      5.12 o
   5  -4   5       15.98       13.88      2.58 o
   6  -4   5        5.11        4.60      0.90 o
  -6  -3   5       10.96       13.93      1.93 o
  -5  -3   5        5.10        3.89      1.90 o
  -4  -3   5       48.71       44.67      3.38 o
  -3  -3   5       14.25       13.04      2.46 o
  -2  -3   5       55.11       48.37      3.03 o
  -1  -3   5      664.25      710.34     16.63 o
   0  -3   5      113.04      125.88      7.42 o
   1  -3   5      232.27      269.03      6.08 o
   2  -3   5      228.58      218.10      9.14 o
   3  -3   5      147.96      153.73      7.58 o
   4  -3   5       25.10       25.89      2.13 o
   5  -3   5        3.21        1.86      1.07 o
   6  -3   5        8.49        8.50      1.20 o
  -6  -2   5        0.05       -0.31      0.90 o
  -5  -2   5       38.19       39.34      3.01 o
  -4  -2   5       12.88        9.88      1.62 o
  -3  -2   5       14.24       15.67      2.64 o
  -2  -2   5        0.04        0.21      0.60 o
  -1  -2   5     1547.53     1604.79     14.95 o
   0  -2   5      909.96      951.14     24.93 o
   1  -2   5       51.05       35.86      2.10 o
   2  -2   5       21.42       15.92      2.52 o
   3  -2   5       99.53      104.20      3.67 o
   4  -2   5       55.93       55.42      3.01 o
   5  -2   5       37.08       37.69      3.02 o
   6  -2   5       14.18       16.11      2.57 o
  -6  -1   5        7.01        8.82      1.80 o
  -5  -1   5       20.27       24.23      2.40 o
  -4  -1   5       19.32       19.44      2.17 o
  -3  -1   5      140.51      137.26      7.34 o
  -2  -1   5       20.48       17.25      1.75 o
  -1  -1   5      115.00       99.40      3.57 o
   0  -1   5      274.34      278.78      4.08 o
   1  -1   5     1071.22     1173.20     11.18 o
   2  -1   5       18.78       21.57      2.79 o
   3  -1   5      127.55      117.50      3.79 o
   4  -1   5       37.06       36.66      2.39 o
   5  -1   5       19.96       19.78      2.17 o
   6  -1   5        3.72        3.90      1.58 o
  -6   0   5        1.97        1.89      1.06 o
  -5   0   5       14.66       16.03      2.91 o
  -4   0   5      122.40      119.46      7.44 o
  -3   0   5        0.90        2.47      1.30 o
  -2   0   5       17.60       15.33      1.81 o
  -1   0   5      148.90      152.46      3.90 o
   0   0   5     2435.13     2488.97     16.70 o
   1   0   5      360.82      344.67      7.94 o
   2   0   5       50.41       42.15      3.44 o
   3   0   5       42.24       49.81      2.46 o
   4   0   5       60.45       57.64      2.93 o
   5   0   5       43.46       44.32      4.58 o
   6   0   5        1.97        0.90      1.17 o
  -6   1   5       14.00       15.92      2.18 o
  -5   1   5       13.17       17.08      2.02 o
  -4   1   5        6.54        6.81      1.28 o
  -3   1   5        3.76        3.33      0.89 o
  -2   1   5      411.37      392.45     12.89 o
  -1   1   5       32.23       32.79      1.94 o
   0   1   5      105.93      124.68      5.20 o
   1   1   5       11.14        9.03      0.64 o
   2   1   5      136.92      143.96      3.12 o
   3   1   5        8.21       11.00      1.44 o
   4   1   5        0.30        0.19      0.61 o
   5   1   5        0.09        0.70      0.67 o
   6   1   5       16.23       16.49      2.70 o
  -6   2   5        0.00        2.04      1.06 o
  -5   2   5       10.21       13.40      2.63 o
  -4   2   5       16.43       17.26      2.96 o
  -3   2   5      115.47      109.13      4.50 o
  -2   2   5        0.60        2.86      0.60 o
  -1   2   5        8.06        9.14      0.91 o
   0   2   5      194.84      209.70      3.28 o
   1   2   5      399.25      417.33      5.50 o
   2   2   5      100.88      107.56      3.25 o
   3   2   5        0.20        0.15      0.57 o
   4   2   5        3.40        4.88      0.96 o
   5   2   5        0.36        0.94      0.67 o
   6   2   5       13.52       15.03      1.77 o
  -6   3   5       11.79       10.16      1.60 o
  -5   3   5       23.82       21.76      3.36 o
  -4   3   5       24.01       25.76      3.55 o
  -3   3   5      228.60      239.11      6.68 o
  -2   3   5       30.52       45.55      2.01 o
  -1   3   5        4.15        2.97      0.82 o
   0   3   5       18.79       14.82      1.09 o
   1   3   5       47.31       53.94      2.70 o
   2   3   5      153.71      187.24      4.28 o
   3   3   5        0.26        1.55      1.41 o
   4   3   5        0.28        0.57      0.57 o
   5   3   5        0.16       -0.75      0.75 o
   6   3   5        3.08        1.68      0.75 o
  -6   4   5        0.25       -0.22      0.48 o
  -5   4   5       13.96       10.01      2.33 o
  -4   4   5       47.73       46.61      4.75 o
  -3   4   5        0.73        0.26      0.60 o
  -2   4   5      342.76      358.09      7.55 o
  -1   4   5      159.91      163.25      5.52 o
   0   4   5        8.29        9.37      0.90 o
   1   4   5      252.04      243.96      6.58 o
   2   4   5       15.31       11.44      1.71 o
   3   4   5       79.23       79.97      5.49 o
   4   4   5        9.47       11.90      1.40 o
   5   4   5        4.56        3.87      0.84 o
   6   4   5        0.72        0.72      0.64 o
  -6   5   5        5.07        3.30      1.07 o
  -5   5   5       25.30       23.65      3.46 o
  -4   5   5       73.00       71.41      4.20 o
  -3   5   5       65.05       64.73      3.62 o
  -2   5   5      247.11      254.12      9.48 o
  -1   5   5        0.48        1.65      0.53 o
   0   5   5       17.37       35.89     16.68 o
   1   5   5      522.70      554.33     15.09 o
   2   5   5      137.59      168.84      4.85 o
   3   5   5        0.65        0.25      0.86 o
   4   5   5        0.30       -0.80      0.80 o
   5   5   5       12.93       13.42      1.88 o
   6   5   5        0.69        0.17      0.89 o
  -6   6   5        9.07       10.70      1.73 o
  -5   6   5        4.40        4.42      1.70 o
  -4   6   5        8.25        5.40      1.30 o
  -3   6   5       99.31      100.56      6.80 o
  -2   6   5        1.29        1.81      1.67 o
  -1   6   5     1070.97     1149.56     12.95 o
   0   6   5      450.58      475.25      7.99 o
   1   6   5       65.27       64.53      4.51 o
   2   6   5       39.63       40.25      2.52 o
   3   6   5        5.58        5.12      1.62 o
   4   6   5       12.95       12.68      1.51 o
   5   6   5        0.45       -0.02      0.93 o
   6   6   5        0.13       -0.34      0.84 o
  -5   7   5       53.65       49.09      4.59 o
  -4   7   5       48.14       45.05      3.43 o
  -3   7   5        7.16        8.68      1.57 o
  -2   7   5        0.25        0.30      0.90 o
  -1   7   5      646.90      649.44     10.36 o
   0   7   5       90.08       88.88      5.45 o
   1   7   5       39.35       48.73      4.19 o
   2   7   5      125.88      134.76      7.11 o
   3   7   5        1.58        0.81      1.03 o
   4   7   5        4.56        5.72      1.29 o
   5   7   5        1.70        1.26      1.13 o
   6   7   5       10.19        5.83      1.53 o
  -5   8   5        6.65        8.69      1.87 o
  -4   8   5       15.37       12.87      1.85 o
  -3   8   5        0.72        1.88      0.85 o
  -2   8   5       82.77       78.34      5.93 o
  -1   8   5       16.48       16.23      2.49 o
   0   8   5       66.97       78.02      5.44 o
   1   8   5        4.35        2.58      1.37 o
   2   8   5       37.44       34.78      3.89 o
   3   8   5       40.43       35.78      2.64 o
   4   8   5        0.47        1.18      0.67 o
   5   8   5        0.25       -0.66      1.13 o
  -5   9   5       25.73       24.99      2.68 o
  -4   9   5        8.44        8.91      1.52 o
  -3   9   5       66.83       57.27      5.45 o
  -2   9   5       26.91       27.10      3.59 o
  -1   9   5        2.57        3.08      1.14 o
   0   9   5      630.29      634.60     16.20 o
   1   9   5       45.82       43.11      4.42 o
   2   9   5       65.24       73.29      5.70 o
   3   9   5       26.58       23.01      2.49 o
   4   9   5        7.74        6.59      1.36 o
   5   9   5        0.26       -0.75      0.85 o
  -5  10   5       36.72       36.41      2.82 o
  -4  10   5        7.39        6.07      1.15 o
  -3  10   5        1.37        1.73      1.33 o
  -2  10   5        9.10        9.24      2.22 o
  -1  10   5       26.71       27.17      3.43 o
   0  10   5        3.89        2.86      1.25 o
   1  10   5        1.08        2.28      1.33 o
   2  10   5        0.17       -1.48      1.48 o
   3  10   5       39.27       50.32      3.48 o
   4  10   5        2.26        3.32      0.92 o
  -4  11   5       70.00       71.99      3.36 o
  -3  11   5        0.73        2.52      1.47 o
  -2  11   5      127.01      125.96      7.57 o
  -1  11   5       25.31       28.97      3.63 o
   0  11   5       11.95       15.40      2.82 o
   1  11   5       41.53       45.14      4.82 o
   2  11   5        1.06        0.98      1.00 o
   3  11   5       63.95       63.52      3.67 o
   4  11   5        7.55        7.46      1.46 o
  -3  12   5        2.95        0.32      0.77 o
  -2  12   5       25.94       29.94      2.45 o
  -1  12   5       32.17       37.06      4.02 o
   0  12   5       25.70       29.82      3.88 o
   1  12   5        9.68        9.98      1.68 o
   2  12   5        4.05        2.71      1.27 o
   3  12   5        2.60        3.80      1.14 o
  -2  13   5        3.21        5.13      1.50 o
  -1  13   5       30.08       29.84      2.40 o
   0  13   5        1.38        1.79      1.44 o
   1  13   5       24.55       26.53      2.40 o
   2  13   5        0.63        1.32      1.03 o
   3  13   5        0.01       -0.72      0.72 o
  -1  14   5       72.81       79.77      4.89 o
   0  14   5       10.24       10.00      1.35 o
   1  14   5       14.98       17.80      1.66 o
   2  14   5        0.44        1.33      0.73 o
  -1 -11   6        4.63        4.41      0.74 o
   0 -11   6        1.39        2.11      1.08 o
   1 -11   6       33.97       39.89      2.22 o
   2 -11   6       11.32       12.06      1.67 o
  -2 -10   6        1.04        0.57      0.82 o
  -1 -10   6        0.72        1.40      0.69 o
   0 -10   6       11.53       13.56      1.57 o
   1 -10   6       10.37       10.06      1.46 o
   2 -10   6        8.04        9.26      1.24 o
   3 -10   6       42.78       50.36      3.49 o
  -3  -9   6        4.90        4.16      1.44 o
  -2  -9   6        3.73        0.95      1.48 o
  -1  -9   6        1.38        1.04      1.12 o
   0  -9   6        3.52        3.66      1.53 o
   1  -9   6        0.99        3.04      1.71 o
   2  -9   6       38.98       40.95      2.83 o
   3  -9   6        1.61        5.91      1.56 o
  -4  -8   6        2.38        2.66      0.93 o
  -3  -8   6        0.03        1.06      1.06 o
  -2  -8   6        7.79        8.25      1.52 o
  -1  -8   6       11.43        8.19      2.12 o
   0  -8   6      150.79      147.33      8.62 o
   1  -8   6        0.73        1.71      1.39 o
   2  -8   6       11.50       10.48      1.64 o
   3  -8   6        7.81        9.02      1.38 o
   4  -8   6       45.98       54.19      2.66 o
  -4  -7   6        1.20        1.30      0.94 o
  -3  -7   6        3.94        4.83      1.21 o
  -2  -7   6        1.29        1.68      0.84 o
  -1  -7   6       83.48       76.32      6.25 o
   0  -7   6       10.05        9.01      2.24 o
   1  -7   6       85.22       83.63      6.53 o
   2  -7   6      129.99      145.38      5.98 o
   3  -7   6       51.85       46.84      3.38 o
   4  -7   6        0.10       -0.05      1.10 o
   5  -7   6       34.15       38.11      2.92 o
  -4  -6   6        8.14        9.74      1.16 o
  -3  -6   6        0.63        1.06      0.69 o
  -2  -6   6       34.68       31.58      4.05 o
  -1  -6   6        4.11        4.83      1.16 o
   0  -6   6       55.51       58.30      5.30 o
   1  -6   6      425.62      408.24      7.80 o
   2  -6   6       14.11       15.37      1.61 o
   3  -6   6       61.64       50.64      3.56 o
   4  -6   6        0.21        0.24      1.01 o
   5  -6   6       60.51       61.90      4.44 o
  -5  -5   6       27.67       25.54      2.86 o
  -4  -5   6        0.04        0.08      1.38 o
  -3  -5   6       77.75       72.44      3.46 o
  -2  -5   6       43.87       40.54      2.51 o
  -1  -5   6       92.77       87.30      4.42 o
   0  -5   6        4.22        3.13      1.53 o
   1  -5   6      604.54      612.60     15.76 o
   2  -5   6       75.41       70.44      5.77 o
   3  -5   6       43.71       46.39      2.78 o
   4  -5   6       54.94       45.49      4.80 o
   5  -5   6       12.42       10.93      2.13 o
  -5  -4   6       50.93       62.63      4.90 o
  -4  -4   6       66.98       67.74      5.93 o
  -3  -4   6        7.76        4.32      1.32 o
  -2  -4   6       42.44       42.53      3.12 o
  -1  -4   6       44.98       38.40      2.83 o
   0  -4   6       76.36       76.64      3.72 o
   1  -4   6       71.48       76.76      5.32 o
   2  -4   6        2.03        1.71      1.18 o
   3  -4   6      291.93      270.99      8.27 o
   4  -4   6       56.92       49.13      5.06 o
   5  -4   6        0.26        0.67      1.09 o
   6  -4   6        8.41        6.70      0.88 o
  -5  -3   6        6.24        5.25      1.10 o
  -4  -3   6        2.97        3.49      1.21 o
  -3  -3   6       33.87       34.37      2.36 o
  -2  -3   6       86.71       86.22      4.25 o
  -1  -3   6      199.74      187.62      5.85 o
   0  -3   6        1.07        0.34      0.56 o
   1  -3   6        0.23       -0.10      0.66 o
   2  -3   6      650.60      645.20     16.34 o
   3  -3   6       44.72       43.39      3.11 o
   4  -3   6        3.52        2.50      0.88 o
   5  -3   6       23.11       21.12      2.15 o
   6  -3   6        0.76        0.92      0.49 o
  -6  -2   6        0.76        0.54      0.58 o
  -5  -2   6       56.71       57.53      4.15 o
  -4  -2   6      106.46      107.64      5.28 o
  -3  -2   6        3.97        4.03      1.58 o
  -2  -2   6        2.53        1.70      0.81 o
  -1  -2   6       45.14       49.45      2.90 o
   0  -2   6        2.66        2.98      0.85 o
   1  -2   6      225.58      222.70      5.64 o
   2  -2   6        5.21        6.40      1.97 o
   3  -2   6       12.24       14.51      1.43 o
   4  -2   6      133.75      123.03      4.57 o
   5  -2   6       53.70       48.02      3.39 o
   6  -2   6       16.70       20.14      2.76 o
  -6  -1   6       10.70       15.52      1.92 o
  -5  -1   6       11.01       11.28      2.83 o
  -4  -1   6       17.86       18.64      1.78 o
  -3  -1   6        4.16        3.65      1.45 o
  -2  -1   6       68.54       68.78      3.49 o
  -1  -1   6      659.47      677.70     10.12 o
   0  -1   6       78.50       76.42      3.50 o
   1  -1   6      167.15      194.45      5.23 o
   2  -1   6        3.16        5.50      1.75 o
   3  -1   6       33.07       30.04      2.01 o
   4  -1   6       21.13       22.47      1.65 o
   5  -1   6        0.43       -0.73      0.73 o
   6  -1   6        4.56        5.95      1.77 o
  -6   0   6        1.36        2.56      0.92 o
  -5   0   6        7.10        6.00      1.34 o
  -4   0   6      157.25      155.73      4.97 o
  -3   0   6       79.44       80.40      5.83 o
  -2   0   6       51.52       49.60      3.08 o
  -1   0   6       80.37       88.81      4.34 o
   0   0   6     1286.57     1366.48     19.31 o
   1   0   6       91.03       97.25      4.78 o
   2   0   6      598.02      629.43     11.83 o
   3   0   6        0.15        0.23      0.50 o
   4   0   6        6.93        6.43      0.91 o
   5   0   6       19.16       17.58      3.00 o
   6   0   6        3.79        1.98      1.12 o
  -6   1   6       17.40       13.38      1.90 o
  -5   1   6       37.22       40.58      2.45 o
  -4   1   6        1.06        3.50      2.77 o
  -3   1   6        4.55        4.00      1.09 o
  -2   1   6       59.92       57.39      2.99 o
  -1   1   6      108.34      103.09      3.73 o
   0   1   6     1107.33     1119.59     14.36 o
   1   1   6       35.66       40.82      3.03 o
   2   1   6      504.69      526.48     17.74 o
   3   1   6        0.71        0.37      0.93 o
   4   1   6       47.58       44.05      2.67 o
   5   1   6        4.64        1.53      2.77 o
   6   1   6       14.54       10.81      3.66 o
  -6   2   6        4.40        2.58      1.00 o
  -5   2   6        9.38       11.67      2.36 o
  -4   2   6       73.85       72.35      5.93 o
  -3   2   6      444.97      433.64      9.43 o
  -2   2   6       35.11       30.94      1.83 o
  -1   2   6       11.78       10.16      1.02 o
   0   2   6       24.42       25.75      1.34 o
   1   2   6      983.37      974.79     14.79 o
   2   2   6        5.79        5.65      1.01 o
   3   2   6      242.40      210.32      9.10 o
   4   2   6        0.45        1.78      0.75 o
   5   2   6       16.56       14.78      1.67 o
   6   2   6        0.14        0.18      0.73 o
  -6   3   6        8.97        7.75      1.57 o
  -5   3   6       66.66       66.93      5.55 o
  -4   3   6        3.33        3.91      1.69 o
  -3   3   6       32.35       27.81      2.44 o
  -2   3   6       79.52       75.32      2.77 o
  -1   3   6      697.21      671.54      7.69 o
   0   3   6       62.06       52.06      2.30 o
   1   3   6       38.60       47.25      1.84 o
   2   3   6       65.94       67.12      8.10 o
   3   3   6      320.07      301.48     10.83 o
   4   3   6       10.31        7.98      1.22 o
   5   3   6       12.62       16.42      2.02 o
   6   3   6        2.30        1.82      0.79 o
  -6   4   6        0.39        0.53      0.67 o
  -5   4   6       28.77       25.68      3.49 o
  -4   4   6       66.31       67.24      5.87 o
  -3   4   6       39.51       37.18      3.05 o
  -2   4   6      277.89      267.54      6.92 o
  -1   4   6       39.44       45.98      2.09 o
   0   4   6        6.91        7.73      0.87 o
   1   4   6        9.52       12.61      1.32 o
   2   4   6       89.16       87.90      3.58 o
   3   4   6        4.45        3.26      1.35 o
   4   4   6       30.70       35.46      3.13 o
   5   4   6        0.06        0.55      0.70 o
   6   4   6        0.01       -0.45      0.91 o
  -6   5   6        3.44        4.32      0.95 o
  -5   5   6        2.76        3.65      1.55 o
  -4   5   6      103.64      105.84      7.38 o
  -3   5   6        0.06        0.19      0.70 o
  -2   5   6      143.93      145.59      7.12 o
  -1   5   6        0.60        0.10      0.50 o
   0   5   6      307.78      316.72      5.25 o
   1   5   6       26.23       26.66      2.93 o
   2   5   6       26.19       26.75      2.93 o
   3   5   6        5.44        7.46      1.92 o
   4   5   6       37.59       41.74      3.22 o
   5   5   6        4.30        2.13      1.34 o
   6   5   6        2.78        1.89      1.07 o
  -6   6   6        2.15        0.77      0.68 o
  -5   6   6        1.55        0.58      0.98 o
  -4   6   6       16.59       10.58      2.46 o
  -3   6   6       64.99       67.91      4.11 o
  -2   6   6        0.72        0.97      0.66 o
  -1   6   6       34.79       33.83      1.97 o
   0   6   6       14.36       16.22      1.60 o
   1   6   6       67.02       70.94      4.93 o
   2   6   6        0.23        0.32      0.72 o
   3   6   6       21.72       26.49      3.38 o
   4   6   6        6.83        7.29      1.52 o
   5   6   6        9.40        8.35      2.04 o
   6   6   6        0.28       -0.05      0.77 o
  -5   7   6        0.24        1.76      1.22 o
  -4   7   6       10.18       12.74      2.65 o
  -3   7   6       84.43       77.71      4.31 o
  -2   7   6       47.67       52.18      4.82 o
  -1   7   6       67.65       66.25      3.44 o
   0   7   6       41.34       40.11      3.83 o
   1   7   6      231.74      233.67      9.38 o
   2   7   6       42.23       44.69      4.22 o
   3   7   6       12.98       14.33      1.33 o
   4   7   6        7.37        5.68      1.31 o
   5   7   6        8.85        7.02      3.44 o
   6   7   6        0.99        0.22      0.73 o
  -5   8   6        3.82        3.26      0.86 o
  -4   8   6        4.42        3.22      1.11 o
  -3   8   6       64.90       58.08      3.74 o
  -2   8   6       62.04       63.84      5.44 o
  -1   8   6        0.89       -0.02      0.68 o
   0   8   6       43.18       41.41      4.08 o
   1   8   6       58.22       52.47      4.70 o
   2   8   6       79.20       78.75      5.85 o
   3   8   6        0.40        0.30      0.59 o
   4   8   6        1.16        1.50      0.89 o
   5   8   6        5.63        3.86      1.03 o
  -5   9   6        6.15        5.15      0.93 o
  -4   9   6        2.92        2.26      1.18 o
  -3   9   6       37.69       36.31      4.39 o
  -2   9   6       11.92       13.93      2.72 o
  -1   9   6       18.59       18.13      2.76 o
   0   9   6      174.21      187.50      9.00 o
   1   9   6        4.68        6.78      2.00 o
   2   9   6        1.87       -0.07      2.15 o
   3   9   6        6.80        7.90      1.21 o
   4   9   6        1.23        1.90      0.80 o
   5   9   6        0.26        0.35      0.88 o
  -4  10   6        0.17        1.85      0.97 o
  -3  10   6        6.85        8.99      2.17 o
  -2  10   6       18.75       21.24      2.22 o
  -1  10   6       70.33       74.30      5.68 o
   0  10   6        1.05        1.58      1.23 o
   1  10   6       12.09       12.32      1.79 o
   2  10   6        6.82        3.30      1.37 o
   3  10   6       20.96       23.12      2.39 o
   4  10   6        0.30        0.99      0.91 o
  -4  11   6       14.49       14.94      2.10 o
  -3  11   6        1.31       -0.25      0.66 o
  -2  11   6        7.11        7.03      1.99 o
  -1  11   6       23.28       21.36      3.14 o
   0  11   6        0.09        1.36      0.95 o
   1  11   6       66.34       67.85      4.14 o
   2  11   6        9.96        7.56      2.26 o
   3  11   6        0.70        1.51      0.82 o
   4  11   6        9.89        7.48      1.67 o
  -3  12   6        1.96        2.10      0.70 o
  -2  12   6        0.18        1.52      0.74 o
  -1  12   6        1.80        1.13      0.65 o
   0  12   6       24.23       25.09      2.54 o
   1  12   6       20.02       19.03      2.27 o
   2  12   6        8.18        8.56      2.02 o
   3  12   6        1.59        1.96      1.19 o
  -2  13   6        1.59        2.51      1.02 o
  -1  13   6       23.32       22.15      3.04 o
   0  13   6       10.40       10.12      1.58 o
   1  13   6        6.54        8.49      1.38 o
   2  13   6        0.44        0.77      1.12 o
   3  13   6        0.08       -0.37      0.58 o
  -1  14   6        4.38        6.43      1.52 o
   0  14   6        7.90        8.89      1.80 o
   1  14   6        9.66        9.47      1.74 o
   2  14   6       11.71        5.27      1.27 o
  -2 -10   7        5.19        6.00      1.23 o
  -1 -10   7        2.37        0.74      1.68 o
   0 -10   7        2.84        2.34      0.71 o
   1 -10   7        0.44        0.36      0.54 o
   2 -10   7        1.94        1.64      0.82 o
  -3  -9   7        0.61        1.08      0.69 o
  -2  -9   7        2.19        2.58      1.24 o
  -1  -9   7       18.23       20.55      1.95 o
   0  -9   7        0.08       -0.53      0.90 o
   1  -9   7       20.30       23.54      3.26 o
   2  -9   7        8.83        9.87      1.32 o
   3  -9   7       11.80       15.08      2.04 o
  -3  -8   7        0.24        0.27      0.88 o
  -2  -8   7        9.47        9.69      2.29 o
  -1  -8   7       88.41      109.22      6.81 o
   0  -8   7      109.57      115.57      7.47 o
   1  -8   7       27.00       25.75      3.63 o
   2  -8   7        0.36        1.05      1.30 o
   3  -8   7       10.95        8.66      1.90 o
   4  -8   7       43.70       41.01      2.76 o
  -4  -7   7        0.20        0.52      0.54 o
  -3  -7   7       35.98       44.49      2.99 o
  -2  -7   7       11.00       11.22      1.79 o
  -1  -7   7       66.78       65.51      4.77 o
   0  -7   7       40.24       35.81      4.38 o
   1  -7   7        4.50        4.19      1.75 o
   2  -7   7       21.52       20.74      2.27 o
   3  -7   7        0.73        0.55      0.72 o
   4  -7   7        7.79        6.23      1.53 o
  -4  -6   7        0.06        1.34      0.60 o
  -3  -6   7        1.46        1.66      0.97 o
  -2  -6   7        3.86        3.06      1.43 o
  -1  -6   7        8.84       10.10      1.76 o
   0  -6   7      353.43      355.22      9.30 o
   1  -6   7       10.38        9.15      1.56 o
   2  -6   7        0.50        0.72      0.86 o
   3  -6   7        0.52        0.46      0.81 o
   4  -6   7       63.06       56.69      4.95 o
   5  -6   7       26.64       33.80      2.88 o
  -4  -5   7        4.75        5.74      1.20 o
  -3  -5   7       24.52       24.96      2.04 o
  -2  -5   7       28.80       28.93      2.65 o
  -1  -5   7       19.09       20.10      2.27 o
   0  -5   7      227.15      235.47     10.53 o
   1  -5   7      118.01      118.17      7.22 o
   2  -5   7       37.61       30.63      2.73 o
   3  -5   7       28.40       26.88      2.57 o
   4  -5   7       19.22       23.85      3.45 o
   5  -5   7       23.38       22.62      2.82 o
  -5  -4   7       11.89       12.72      1.35 o
  -4  -4   7       54.51       56.75      3.60 o
  -3  -4   7       60.62       55.07      3.01 o
  -2  -4   7       24.25       24.27      1.95 o
  -1  -4   7      113.18      111.37      4.99 o
   0  -4   7      108.21      100.39      6.65 o
   1  -4   7      430.34      424.72     13.09 o
   2  -4   7      152.42      159.81      8.70 o
   3  -4   7       33.64       37.17      3.14 o
   4  -4   7       11.16       14.37      2.88 o
   5  -4   7       25.06       22.52      2.94 o
  -5  -3   7        3.44        3.25      2.02 o
  -4  -3   7       23.03       24.01      2.39 o
  -3  -3   7        0.98        0.01      0.56 o
  -2  -3   7      466.98      477.07     10.34 o
  -1  -3   7       41.61       31.59      3.10 o
   0  -3   7        8.26       12.20      2.28 o
   1  -3   7        1.34        4.99      2.24 o
   2  -3   7      233.14      236.03     10.34 o
   3  -3   7      185.68      174.71      4.10 o
   4  -3   7       22.88       18.91      2.28 o
   5  -3   7       12.31       10.31      1.50 o
   6  -3   7        4.80        4.92      1.14 o
  -5  -2   7        0.14       -0.16      0.92 o
  -4  -2   7      230.98      241.65      7.33 o
  -3  -2   7      104.17      108.50      4.22 o
  -2  -2   7       33.24       26.35      2.40 o
  -1  -2   7        0.07        0.82      0.70 o
   0  -2   7        3.81        1.48      0.78 o
   1  -2   7      604.04      633.28     14.37 o
   2  -2   7      176.77      169.69      8.50 o
   3  -2   7       18.78       18.07      3.34 o
   4  -2   7      148.93      139.41      5.96 o
   5  -2   7        1.37        0.61      1.15 o
   6  -2   7        6.16        8.20      1.65 o
  -5  -1   7        4.46        4.90      1.15 o
  -4  -1   7      135.30      135.67      4.76 o
  -3  -1   7      113.62      114.91      4.24 o
  -2  -1   7       65.82       66.05      3.63 o
  -1  -1   7      729.74      746.59     11.48 o
   0  -1   7       15.17       12.22      1.46 o
   1  -1   7       19.03       19.45      1.79 o
   2  -1   7       41.50       44.65      4.31 o
   3  -1   7      282.38      254.92      7.65 o
   4  -1   7       54.79       53.46      2.58 o
   5  -1   7        1.05        0.60      0.67 o
   6  -1   7        1.62        1.24      0.91 o
  -5   0   7        0.16        0.20      1.19 o
  -4   0   7        3.75        2.49      0.75 o
  -3   0   7      487.62      469.26     14.71 o
  -2   0   7        7.09        8.79      1.42 o
  -1   0   7      107.74      113.15      4.36 o
   0   0   7       10.79        5.93      1.07 o
   1   0   7        2.69        1.11      1.00 o
   2   0   7       62.77       60.57      4.92 o
   3   0   7        0.93        0.35      0.83 o
   4   0   7        4.10        3.55      0.80 o
   5   0   7        8.44        7.52      2.06 o
   6   0   7       17.31       19.07      2.49 o
  -5   1   7       38.99       45.55      3.14 o
  -4   1   7        2.64        3.83      1.50 o
  -3   1   7      499.94      466.65     10.24 o
  -2   1   7       68.84       62.34      3.38 o
  -1   1   7      273.05      279.44      6.64 o
   0   1   7     2153.89     2364.46     43.68 o
   1   1   7      104.84      107.35      5.44 o
   2   1   7      122.64      110.58      6.31 o
   3   1   7       32.33       29.63      2.62 o
   4   1   7       85.32       86.67      3.27 o
   5   1   7        0.41        1.41      1.26 o
   6   1   7        0.02       -0.20      0.49 o
  -6   2   7        0.86       -0.71      0.71 o
  -5   2   7        6.53        5.53      1.22 o
  -4   2   7        5.50        4.19      1.43 o
  -3   2   7        0.72        0.92      0.68 o
  -2   2   7      138.28      126.28      3.91 o
  -1   2   7        8.66        5.31      0.83 o
   0   2   7      246.92      260.22      5.91 o
   1   2   7      291.68      301.89      9.05 o
   2   2   7      130.70      127.35     11.07 o
   3   2   7       21.53       19.82      3.04 o
   4   2   7        0.72        1.21      0.67 o
   5   2   7       14.35       14.16      1.91 o
   6   2   7        0.69        1.12      0.59 o
  -6   3   7        5.60        6.30      1.28 o
  -5   3   7       39.92       36.56      4.03 o
  -4   3   7       75.13       67.65      5.88 o
  -3   3   7        1.27        0.39      1.55 o
  -2   3   7      544.45      542.95      7.93 o
  -1   3   7       13.41       14.78      1.30 o
   0   3   7      537.45      540.07     14.33 o
   1   3   7      679.85      696.95     14.02 o
   2   3   7        2.36        1.21      0.73 o
   3   3   7      108.59      105.13      6.71 o
   4   3   7       18.12       18.36      1.81 o
   5   3   7       50.91       54.36      7.29 o
   6   3   7        0.17        0.34      1.07 o
  -6   4   7        4.67        2.06      0.86 o
  -5   4   7        2.15        1.68      1.31 o
  -4   4   7       10.01        8.31      1.46 o
  -3   4   7       59.40       55.82      3.59 o
  -2   4   7      112.89      116.46      4.81 o
  -1   4   7        1.39        0.95      0.65 o
   0   4   7       35.82       37.02      2.40 o
   1   4   7      582.21      617.28     17.82 o
   2   4   7      184.80      192.79      5.57 o
   3   4   7        3.20        1.91      1.01 o
   4   4   7        2.91        3.71      0.94 o
   5   4   7        0.76        0.42      0.73 o
   6   4   7        8.84        4.16      1.44 o
  -5   5   7       19.97       19.71      3.00 o
  -4   5   7       78.92       75.54      6.27 o
  -3   5   7        7.23        6.52      1.91 o
  -2   5   7       13.57       11.00      1.62 o
  -1   5   7      487.19      502.23      9.02 o
   0   5   7       75.82       72.28      3.41 o
   1   5   7      125.45      106.89      5.98 o
   2   5   7        9.17       12.67      1.56 o
   3   5   7       16.93       15.82      2.71 o
   4   5   7       43.11       42.28      3.27 o
   5   5   7        0.23        1.04      1.04 o
   6   5   7        2.28        2.55      1.15 o
  -5   6   7        5.54        4.55      1.03 o
  -4   6   7       64.44       52.33      5.16 o
  -3   6   7       29.59       20.58      3.10 o
  -2   6   7       65.45       65.77      3.79 o
  -1   6   7       39.72       37.75      2.14 o
   0   6   7       47.02       46.95      4.08 o
   1   6   7      129.75      138.82      7.11 o
   2   6   7       37.95       37.06      3.84 o
   3   6   7       16.05       15.04      1.54 o
   4   6   7       18.71       18.13      3.14 o
   5   6   7        0.01        0.05      0.83 o
   6   6   7        1.74        0.93      0.64 o
  -5   7   7        1.63        3.25      0.87 o
  -4   7   7        4.10        5.15      1.75 o
  -3   7   7       36.15       36.73      3.02 o
  -2   7   7       16.94       14.26      2.70 o
  -1   7   7       13.36       12.62      1.65 o
   0   7   7       16.54       12.33      2.29 o
   1   7   7       37.24       36.49      3.83 o
   2   7   7        1.96        1.65      1.37 o
   3   7   7        0.03       -0.03      0.68 o
   4   7   7        0.95        1.88      1.43 o
   5   7   7        6.70        3.87      3.10 o
  -5   8   7        3.09        2.06      1.08 o
  -4   8   7        7.30        6.23      1.85 o
  -3   8   7       49.22       41.98      3.21 o
  -2   8   7       24.35       28.64      3.72 o
  -1   8   7       10.90        8.97      2.05 o
   0   8   7        4.65        3.49      1.44 o
   1   8   7        9.03       10.59      2.36 o
   2   8   7       20.93       22.06      3.22 o
   3   8   7        2.02        3.07      0.86 o
   4   8   7        1.53        1.84      1.31 o
   5   8   7        0.54        0.36      0.58 o
  -5   9   7       12.73       10.23      1.11 o
  -4   9   7        0.62       -0.19      0.67 o
  -3   9   7        0.70        0.65      1.04 o
  -2   9   7       33.70       35.42      4.13 o
  -1   9   7       15.66       13.92      1.40 o
   0   9   7       28.60       31.33      3.16 o
   1   9   7        5.53        3.27      1.99 o
   2   9   7       10.15       10.75      1.59 o
   3   9   7        1.17        1.10      0.81 o
   4   9   7        0.23        0.30      1.14 o
   5   9   7        0.13       -0.30      0.46 o
  -4  10   7       16.30       13.76      2.30 o
  -3  10   7        3.22        1.57      0.76 o
  -2  10   7       32.89       34.29      3.05 o
  -1  10   7       80.45       83.68      4.42 o
   0  10   7       11.04       13.78      1.92 o
   1  10   7       28.54       31.90      2.87 o
   2  10   7        0.13        0.31      3.05 o
   3  10   7        2.61        5.98      1.39 o
   4  10   7        0.08        0.84      1.08 o
  -4  11   7        9.33        8.53      1.62 o
  -3  11   7       12.19       10.46      2.07 o
  -2  11   7        0.11        0.27      0.52 o
  -1  11   7       12.76       13.90      1.84 o
   0  11   7        9.65       10.05      1.72 o
   1  11   7        0.24        0.41      0.83 o
   2  11   7        3.26        3.76      1.31 o
   3  11   7        0.02        1.14      1.38 o
   4  11   7        0.29       -0.50      0.66 o
  -3  12   7        5.37        5.94      1.34 o
  -2  12   7        0.02       -1.11      1.11 o
  -1  12   7        3.43        4.03      1.42 o
   0  12   7       49.92       48.87      3.44 o
   1  12   7       14.60       14.46      1.96 o
   2  12   7        8.43        8.01      2.08 o
   3  12   7        0.24       -0.50      0.89 o
  -2  13   7        1.32        0.94      0.67 o
  -1  13   7        0.96        1.26      1.15 o
   0  13   7        0.03       -0.53      1.00 o
   1  13   7        1.70        0.78      0.94 o
   2  13   7        6.09        7.45      1.89 o
   3  13   7        0.99        0.88      0.76 o
  -1  14   7        4.13        2.07      1.04 o
   0  14   7        1.38        1.70      1.07 o
   1  14   7        3.27        1.59      0.60 o
   2  14   7        0.01       -0.35      0.62 o
   0 -10   8        8.53        7.66      1.42 o
   1 -10   8        0.59        0.15      0.42 o
  -2  -9   8        1.00        2.45      0.95 o
  -1  -9   8        5.12        5.24      0.90 o
   0  -9   8       16.35       19.72      1.81 o
   1  -9   8       36.41       36.12      3.55 o
   2  -9   8       17.43       20.30      2.48 o
  -3  -8   8        0.15       -0.71      0.71 o
  -2  -8   8        1.27        1.90      1.19 o
  -1  -8   8       54.92       67.31      5.03 o
   0  -8   8        2.05        1.53      1.17 o
   1  -8   8        0.58        0.69      1.15 o
   2  -8   8        6.61        6.51      1.84 o
   3  -8   8        0.09       -0.12      0.76 o
  -3  -7   8       12.21       15.05      1.60 o
  -2  -7   8        7.47        5.72      1.24 o
  -1  -7   8       14.16       19.19      3.00 o
   0  -7   8        0.09       -0.49      1.10 o
   1  -7   8       30.95       32.73      4.13 o
   2  -7   8       25.37       27.73      2.45 o
   3  -7   8       25.56       29.99      2.36 o
   4  -7   8        2.56        4.01      1.08 o
  -4  -6   8        1.19        2.95      1.06 o
  -3  -6   8        0.58        1.23      1.29 o
  -2  -6   8        3.27        0.77      0.95 o
  -1  -6   8       49.88       51.80      3.66 o
   0  -6   8      297.33      293.46     12.23 o
   1  -6   8       12.24        8.90      2.18 o
   2  -6   8       34.25       31.32      2.76 o
   3  -6   8        3.46        1.40      0.70 o
   4  -6   8       19.35       24.13      2.90 o
  -4  -5   8        1.31        2.03      1.04 o
  -3  -5   8        5.46        7.93      1.39 o
  -2  -5   8       13.84       14.73      1.99 o
  -1  -5   8       54.80       47.30      3.48 o
   0  -5   8       48.57       46.28      3.39 o
   1  -5   8       97.13       96.43      4.84 o
   2  -5   8       16.75       16.34      2.08 o
   3  -5   8       61.89       54.92      5.35 o
   4  -5   8       16.10       15.99      2.73 o
   5  -5   8       14.64       13.94      1.91 o
  -4  -4   8       16.11       14.30      1.79 o
  -3  -4   8        6.88        3.56      1.01 o
  -2  -4   8       55.59       52.69      3.57 o
  -1  -4   8        5.50        2.93      0.81 o
   0  -4   8       53.12       50.55      4.83 o
   1  -4   8      563.40      547.76     10.90 o
   2  -4   8       19.64       17.29      2.82 o
   3  -4   8        1.55        0.34      0.86 o
   4  -4   8        4.46        1.20      1.17 o
   5  -4   8       34.73       39.48      3.51 o
  -5  -3   8        4.36        3.06      1.03 o
  -4  -3   8       20.24       17.10      2.01 o
  -3  -3   8        0.56        0.68      1.32 o
  -2  -3   8      207.42      207.11      5.74 o
  -1  -3   8        0.29        0.98      0.68 o
   0  -3   8       26.54       27.83      3.67 o
   1  -3   8       58.34       52.66      4.72 o
   2  -3   8       97.73      100.69      6.91 o
   3  -3   8       21.63       19.13      1.58 o
   4  -3   8       59.98       50.39      5.06 o
   5  -3   8        4.88        6.45      1.13 o
  -5  -2   8        0.07       -0.63      0.63 o
  -4  -2   8        0.09       -0.15      0.66 o
  -3  -2   8       18.59       18.88      1.85 o
  -2  -2   8      179.25      163.71      5.05 o
  -1  -2   8      202.57      204.57      6.56 o
   0  -2   8       53.75       63.94      5.24 o
   1  -2   8      205.12      208.17      9.01 o
   2  -2   8     1210.80     1241.08     23.74 o
   3  -2   8        3.07        1.49      0.59 o
   4  -2   8        1.33        1.88      0.93 o
   5  -2   8        6.04        4.05      2.03 o
   6  -2   8        0.15        0.97      0.70 o
  -5  -1   8        8.08       11.21      1.97 o
  -4  -1   8       22.03       21.97      2.10 o
  -3  -1   8       87.31       81.19      3.68 o
  -2  -1   8       28.70       25.57      2.43 o
  -1  -1   8      345.59      338.74      8.24 o
   0  -1   8        2.10        2.70      1.63 o
   1  -1   8       72.01       80.72      5.43 o
   2  -1   8      100.48      100.14      6.68 o
   3  -1   8      303.21      287.58      5.88 o
   4  -1   8       61.52       60.39      3.90 o
   5  -1   8       12.36        9.92      2.50 o
   6  -1   8        0.40        0.17      0.73 o
  -5   0   8        5.78        5.31      0.84 o
  -4   0   8       17.53       19.31      1.83 o
  -3   0   8      126.92      122.31      4.42 o
  -2   0   8       50.01       49.90      3.27 o
  -1   0   8        2.45        5.30      1.26 o
   0   0   8        6.25        4.88      1.05 o
   1   0   8       15.78       14.18      1.64 o
   2   0   8       80.01       84.40      6.07 o
   3   0   8      589.91      561.55     23.24 o
   4   0   8       50.14       49.49      2.87 o
   5   0   8        6.09        6.42      1.88 o
   6   0   8        0.28       -0.84      0.84 o
  -5   1   8       10.09       12.65      2.40 o
  -4   1   8      122.29      115.41      7.80 o
  -3   1   8       56.20       51.06      5.03 o
  -2   1   8       60.39       56.32      3.43 o
  -1   1   8      341.55      322.68      7.71 o
   0   1   8       57.72       50.80      2.89 o
   1   1   8        0.87       -0.05      0.98 o
   2   1   8      130.01      113.12      6.84 o
   3   1   8       54.31       53.95      3.64 o
   4   1   8      134.98      124.48      3.98 o
   5   1   8       12.38       12.76      2.31 o
   6   1   8        7.30       12.06      1.80 o
  -5   2   8        6.52        6.93      1.98 o
  -4   2   8       11.14        9.05      2.31 o
  -3   2   8       50.41       53.99      5.10 o
  -2   2   8      164.17      163.57      4.71 o
  -1   2   8        1.08        2.20      0.69 o
   0   2   8      280.92      297.99      6.90 o
   1   2   8        7.35        6.43      1.58 o
   2   2   8      105.26       92.84      5.96 o
   3   2   8       13.91       11.38      2.40 o
   4   2   8        0.02       -0.07      0.61 o
   5   2   8       12.74       11.41      1.70 o
   6   2   8        0.61        0.22      0.61 o
  -5   3   8       14.54       13.64      2.56 o
  -4   3   8       57.46       50.39      5.06 o
  -3   3   8      123.23      115.82      7.49 o
  -2   3   8      391.39      374.22      7.25 o
  -1   3   8        6.10        8.68      1.10 o
   0   3   8      153.08      146.63      5.19 o
   1   3   8      430.42      440.54     12.04 o
   2   3   8       11.90       11.50      1.54 o
   3   3   8       20.43       17.74      3.00 o
   4   3   8       44.39       42.49      2.71 o
   5   3   8       12.53       10.96      2.56 o
   6   3   8        0.10        0.01      0.57 o
  -5   4   8       10.11        7.61      1.36 o
  -4   4   8        0.14        0.73      1.12 o
  -3   4   8       97.22       98.15      4.72 o
  -2   4   8       27.65       26.76      2.48 o
  -1   4   8       11.92       11.62      1.24 o
   0   4   8        0.88        8.00      3.45 o
   1   4   8      214.39      232.18      9.65 o
   2   4   8      104.09      107.77      6.82 o
   3   4   8       54.61       51.99      4.82 o
   4   4   8        0.05        0.50      1.20 o
   5   4   8        9.09        5.91      2.87 o
   6   4   8        3.04        1.18      0.64 o
  -5   5   8       32.08       30.48      3.46 o
  -4   5   8      105.12       97.66      4.78 o
  -3   5   8      155.90      144.50      5.86 o
  -2   5   8       35.90       40.50      3.04 o
  -1   5   8      275.12      277.94      5.83 o
   0   5   8       15.13       16.75      1.79 o
   1   5   8       16.68       15.27      2.48 o
   2   5   8       90.47       98.71      4.26 o
   3   5   8        5.29        4.00      0.87 o
   4   5   8        7.84        8.80      2.34 o
   5   5   8        9.39        8.25      1.99 o
  -5   6   8        2.54        3.64      0.86 o
  -4   6   8        0.81       -0.08      0.74 o
  -3   6   8       28.60       26.61      2.60 o
  -2   6   8      300.49      285.28      9.19 o
  -1   6   8        6.26        5.84      0.92 o
   0   6   8       91.00       90.67      6.02 o
   1   6   8       16.55       17.86      2.77 o
   2   6   8      300.31      320.05     11.32 o
   3   6   8       81.08       83.66      3.64 o
   4   6   8        0.15        0.98      1.22 o
   5   6   8        0.03       -1.08      1.08 o
  -5   7   8        9.34        8.79      1.17 o
  -4   7   8       95.26       88.46      4.44 o
  -3   7   8       68.60       62.66      3.91 o
  -2   7   8       43.33       42.19      4.43 o
  -1   7   8        2.21        4.04      1.53 o
   0   7   8      165.85      168.91      8.39 o
   1   7   8        0.84        0.26      1.17 o
   2   7   8        1.75        1.03      1.37 o
   3   7   8        0.89        0.36      0.69 o
   4   7   8        7.97        6.35      2.09 o
   5   7   8        1.46       -0.03      0.94 o
  -5   8   8       16.38       16.92      1.43 o
  -4   8   8        0.38       -0.06      0.59 o
  -3   8   8       66.40       55.81      3.64 o
  -2   8   8       36.22       28.74      3.72 o
  -1   8   8      173.15      166.32      8.51 o
   0   8   8        1.53       -0.29      1.05 o
   1   8   8        0.48       -0.37      1.24 o
   2   8   8        6.44        5.02      2.07 o
   3   8   8       39.79       41.74      3.38 o
   4   8   8       16.52       13.36      2.78 o
   5   8   8        0.68       -0.22      0.67 o
  -4   9   8       22.85       21.22      1.95 o
  -3   9   8       28.94       26.17      3.68 o
  -2   9   8        8.27        8.89      2.29 o
  -1   9   8       23.78       24.91      2.44 o
   0   9   8        0.26        1.75      1.67 o
   1   9   8       36.52       40.07      4.59 o
   2   9   8        0.58       -0.93      0.93 o
   3   9   8        4.69        2.73      1.05 o
   4   9   8        0.31       -0.56      0.96 o
   5   9   8        0.01       -0.39      0.44 o
  -4  10   8        2.11        3.27      1.20 o
  -3  10   8        0.30        0.83      0.99 o
  -2  10   8       33.42       31.97      3.85 o
  -1  10   8        7.04        8.77      2.14 o
   0  10   8       17.58       18.27      3.06 o
   1  10   8        0.02        1.22      1.18 o
   2  10   8        0.06       -0.68      0.68 o
   3  10   8        0.13        0.32      0.76 o
   4  10   8        0.70        1.27      1.04 o
  -4  11   8       10.83       12.32      1.69 o
  -3  11   8       13.30       15.98      2.43 o
  -2  11   8        9.07       10.51      1.48 o
  -1  11   8        1.60        1.65      1.29 o
   0  11   8       27.03       28.07      3.84 o
   1  11   8        6.47        6.85      1.96 o
   2  11   8        0.80        1.69      0.84 o
   3  11   8        0.52        1.65      1.25 o
   4  11   8        1.85       -0.21      1.45 o
  -3  12   8        0.32       -0.35      0.53 o
  -2  12   8        3.23        2.11      1.11 o
  -1  12   8       15.37       14.24      2.56 o
   0  12   8        1.84        2.79      1.30 o
   1  12   8       17.28       20.88      3.06 o
   2  12   8        1.53        0.13      0.97 o
   3  12   8        0.00        0.21      0.79 o
  -2  13   8        7.39        7.82      1.56 o
  -1  13   8        4.50        3.39      1.33 o
   0  13   8        0.11        0.89      0.93 o
   1  13   8        5.06        4.86      1.06 o
   2  13   8        0.05        5.84      1.46 o
   3  13   8        1.52        2.07      0.88 o
  -1  14   8        1.84        1.86      0.94 o
   0  14   8        1.63        0.55      2.14 o
   1  14   8        0.22        0.95      0.69 o
  -1  -9   9        2.32        1.44      0.76 o
   0  -9   9       20.13       20.16      1.73 o
   1  -9   9        6.69        6.25      0.85 o
  -2  -8   9        1.40        2.64      0.97 o
  -1  -8   9        1.51        2.22      0.78 o
   0  -8   9        7.69        7.41      1.82 o
   1  -8   9       13.54       14.52      2.39 o
   2  -8   9        0.41       -0.60      0.91 o
  -3  -7   9        4.13        3.39      1.00 o
  -2  -7   9        1.12       -0.49      0.89 o
  -1  -7   9        4.03        3.77      1.32 o
   0  -7   9        1.53        2.42      1.45 o
   1  -7   9      105.51      104.32      6.84 o
   2  -7   9       13.51       12.41      2.36 o
   3  -7   9       30.56       31.31      1.97 o
  -3  -6   9        5.10        4.57      0.90 o
  -2  -6   9        0.01        0.83      0.81 o
  -1  -6   9        6.55        8.73      2.22 o
   0  -6   9        2.38        1.92      0.93 o
   1  -6   9        0.19        0.52      0.96 o
   2  -6   9        0.78        1.07      0.78 o
   3  -6   9        0.79        0.72      0.94 o
   4  -6   9        1.58        1.11      0.77 o
  -4  -5   9        2.75        0.82      0.60 o
  -3  -5   9       20.34       23.90      2.09 o
  -2  -5   9        1.96        2.25      0.93 o
  -1  -5   9       52.19       45.43      3.41 o
   0  -5   9        0.91        0.14      0.66 o
   1  -5   9       77.41       74.20      4.30 o
   2  -5   9      182.76      189.12      6.68 o
   3  -5   9       21.95       18.24      3.03 o
   4  -5   9       13.60       13.00      2.24 o
  -4  -4   9        0.04       -0.51      0.81 o
  -3  -4   9        7.26        7.17      1.89 o
  -2  -4   9       31.40       29.90      2.73 o
  -1  -4   9        5.28        3.00      1.00 o
   0  -4   9       12.29       11.03      1.70 o
   1  -4   9       21.61       16.87      2.90 o
   2  -4   9       57.48       61.07      3.88 o
   3  -4   9       11.39       10.97      2.50 o
   4  -4   9       24.87       22.84      3.15 o
   5  -4   9       11.06       11.88      1.73 o
  -4  -3   9        3.09        5.12      1.55 o
  -3  -3   9       34.92       34.73      4.09 o
  -2  -3   9       27.19       26.38      2.62 o
  -1  -3   9       26.42       22.83      2.37 o
   0  -3   9       54.20       48.04      3.33 o
   1  -3   9        5.17        8.06      1.96 o
   2  -3   9        0.24        0.18      0.91 o
   3  -3   9        9.24       11.76      2.54 o
   4  -3   9       76.80       70.90      5.71 o
   5  -3   9        2.62        1.92      0.99 o
  -5  -2   9       13.35       13.10      1.80 o
  -4  -2   9        1.50        2.36      1.31 o
  -3  -2   9        0.22       -0.21      0.78 o
  -2  -2   9        0.06        1.18      0.78 o
  -1  -2   9        3.51        3.45      0.84 o
   0  -2   9       27.25       26.53      3.54 o
   1  -2   9       30.08       28.36      3.61 o
   2  -2   9       45.62       48.57      3.41 o
   3  -2   9       44.06       47.02      3.49 o
   4  -2   9        2.53        3.65      0.90 o
   5  -2   9       15.49       15.94      1.57 o
  -5  -1   9        1.00        1.00      0.69 o
  -4  -1   9       15.80       15.76      1.59 o
  -3  -1   9      183.98      175.14      5.44 o
  -2  -1   9       76.67       73.53      2.94 o
  -1  -1   9      163.08      172.07      6.15 o
   0  -1   9       84.72       80.32      5.97 o
   1  -1   9        5.49        5.00      1.68 o
   2  -1   9       27.78       26.58      3.68 o
   3  -1   9        0.78        0.73      0.51 o
   4  -1   9        0.84        1.00      0.91 o
   5  -1   9       18.45       16.98      2.38 o
  -5   0   9        1.22        0.51      0.63 o
  -4   0   9       71.05       73.97      4.72 o
  -3   0   9       11.11       10.65      1.43 o
  -2   0   9      103.35      100.79      4.85 o
  -1   0   9       56.44       51.19      3.36 o
   0   0   9       40.41       41.64      4.24 o
   1   0   9       19.98       20.16      2.91 o
   2   0   9       13.51       12.28      2.63 o
   3   0   9      364.57      365.29      6.74 o
   4   0   9       27.56       25.25      2.10 o
   5   0   9       14.72       14.45      2.66 o
  -5   1   9       11.76       12.86      1.51 o
  -4   1   9        0.71        0.35      0.77 o
  -3   1   9      101.37       90.15      6.85 o
  -2   1   9      347.85      349.76      7.23 o
  -1   1   9      252.29      255.02      7.29 o
   0   1   9       88.77       86.91      5.98 o
   1   1   9        0.76        0.00      0.97 o
   2   1   9       82.49       75.66      4.17 o
   3   1   9      118.08      113.10      3.75 o
   4   1   9       34.04       30.48      2.25 o
   5   1   9       13.06       13.46      1.73 o
  -5   2   9        0.72        1.42      0.67 o
  -4   2   9       24.47       21.19      3.35 o
  -3   2   9      564.56      551.65     16.61 o
  -2   2   9      333.28      332.61      7.01 o
  -1   2   9       58.10       54.25      3.39 o
   0   2   9        1.09        1.57      0.77 o
   1   2   9       73.67       62.45      4.96 o
   2   2   9       32.78       31.55      3.79 o
   3   2   9       20.73       18.27      1.53 o
   4   2   9       87.29       90.16      4.76 o
   5   2   9        6.87        7.40      2.01 o
  -5   3   9       15.02       19.40      1.84 o
  -4   3   9        9.65        8.91      2.30 o
  -3   3   9        5.72        6.01      2.00 o
  -2   3   9       13.36        9.56      2.02 o
  -1   3   9       57.22       58.01      4.94 o
   0   3   9      385.39      395.09     11.61 o
   1   3   9      101.99       93.90      5.96 o
   2   3   9       53.42       50.75      4.65 o
   3   3   9        2.49        0.94      0.64 o
   4   3   9      128.61      129.41      5.62 o
   5   3   9        0.23       -0.25      0.90 o
  -5   4   9        2.59        2.35      0.79 o
  -4   4   9       10.10        8.45      2.28 o
  -3   4   9      152.59      144.44      9.26 o
  -2   4   9      606.90      587.34     25.95 o
  -1   4   9      371.84      371.07      8.72 o
   0   4   9        1.57        0.21      0.59 o
   1   4   9       26.83       32.88      3.56 o
   2   4   9       64.38       56.80      3.39 o
   3   4   9        3.06        2.17      0.69 o
   4   4   9        0.07        0.62      1.01 o
   5   4   9        0.85        0.73      0.68 o
  -5   5   9       10.46        8.77      1.88 o
  -4   5   9       17.65       22.99      2.28 o
  -3   5   9        8.11        8.22      1.49 o
  -2   5   9       79.22       72.00      3.26 o
  -1   5   9       61.53       57.17      3.49 o
   0   5   9       53.12       55.63      3.33 o
   1   5   9       58.28       55.23      4.84 o
   2   5   9      147.49      152.66     10.18 o
   3   5   9        0.95        0.91      0.63 o
   4   5   9        0.11        0.01      1.14 o
   5   5   9       26.02       18.46     12.32 o
  -5   6   9        0.11        0.30      0.62 o
  -4   6   9        1.36        0.57      0.74 o
  -3   6   9        0.16       -0.28      0.94 o
  -2   6   9      365.70      358.09      7.36 o
  -1   6   9       31.11       27.76      2.47 o
   0   6   9       30.77       29.45      3.60 o
   1   6   9        0.02        0.05      1.34 o
   2   6   9        2.86        4.66      1.64 o
   3   6   9       14.43       12.75      1.48 o
   4   6   9       10.82       11.40      2.67 o
   5   6   9        0.20        0.48      0.55 o
  -5   7   9        3.41        0.69      0.78 o
  -4   7   9       35.71       34.35      2.65 o
  -3   7   9       79.52       78.34      4.83 o
  -2   7   9        8.09        7.70      1.44 o
  -1   7   9       39.17       35.55      2.82 o
   0   7   9       81.22       77.58      5.90 o
   1   7   9       36.67       31.79      3.82 o
   2   7   9       33.75       34.71      4.22 o
   3   7   9        0.42        0.71      0.78 o
   4   7   9        3.04        2.48      1.53 o
   5   7   9        0.73       -0.92      1.08 o
  -4   8   9        1.49        0.93      0.63 o
  -3   8   9        0.15        0.91      0.74 o
  -2   8   9       30.67       32.72      2.88 o
  -1   8   9      212.15      215.50      7.08 o
   0   8   9        1.62       -0.23      2.06 o
   1   8   9       20.24       25.20      2.48 o
   2   8   9        0.47       -0.08      0.64 o
   3   8   9       53.70       53.82      3.77 o
   4   8   9        3.96        4.53      1.71 o
   5   8   9        2.15        0.65      0.90 o
  -4   9   9       15.90       13.85      2.27 o
  -3   9   9       60.49       56.68      5.11 o
  -2   9   9       27.91       27.08      2.61 o
  -1   9   9        4.09        2.72      0.95 o
   0   9   9        6.10        5.62      1.68 o
   1   9   9       74.58       77.17      5.21 o
   2   9   9       14.22       15.23      2.02 o
   3   9   9        2.60        3.41      1.18 o
   4   9   9        8.11        4.07      1.56 o
   5   9   9        2.52        0.62      0.77 o
  -4  10   9       10.40       11.13      1.76 o
  -3  10   9       28.20       24.30      3.14 o
  -2  10   9       29.42       29.35      2.61 o
  -1  10   9       31.31       30.40      2.65 o
   0  10   9       62.36       63.82      5.69 o
   1  10   9        6.52        3.79      1.64 o
   2  10   9        0.07        0.67      0.78 o
   3  10   9        1.03        0.95      1.18 o
   4  10   9        4.41        3.11      1.14 o
  -3  11   9       13.33       15.25      2.23 o
  -2  11   9       14.09       14.79      1.70 o
  -1  11   9        0.25       -1.32      1.45 o
   0  11   9       14.34       12.97      2.59 o
   1  11   9        2.73        2.88      0.78 o
   2  11   9       16.08       16.50      1.98 o
   3  11   9        0.08        0.85      1.18 o
   4  11   9        0.47        0.31      0.54 o
  -3  12   9        0.07        0.46      0.61 o
  -2  12   9       12.00       12.96      2.18 o
  -1  12   9       18.06       15.61      2.62 o
   0  12   9        0.13       -1.01      1.04 o
   1  12   9        3.42        4.49      1.03 o
   2  12   9        6.46        5.04      1.75 o
   3  12   9        0.93        1.68      1.04 o
  -2  13   9        0.53       -0.82      0.82 o
  -1  13   9        4.54        6.02      1.11 o
   0  13   9        0.30        0.68      0.67 o
   1  13   9        2.24        1.78      0.69 o
   2  13   9        0.84       -0.78      0.95 o
  -1  14   9        0.51        0.29      0.50 o
   0  14   9        3.62        0.39      0.62 o
  -1  -8  10        3.27        4.06      1.13 o
   0  -8  10       10.21       14.95      1.40 o
   1  -8  10       10.04       11.54      1.80 o
  -2  -7  10        4.11        4.28      1.16 o
  -1  -7  10        9.37       10.36      1.33 o
   0  -7  10        2.20        2.91      1.28 o
   1  -7  10       14.60       16.41      2.49 o
   2  -7  10       13.21       14.95      2.17 o
  -2  -6  10        1.92        2.22      0.62 o
  -1  -6  10       21.02       29.37      3.50 o
   0  -6  10        1.71        1.42      1.03 o
   1  -6  10        1.16        0.95      1.12 o
   2  -6  10       19.86       22.38      1.98 o
   3  -6  10        0.09       -0.20      0.66 o
  -3  -5  10       31.86       36.78      3.39 o
  -2  -5  10        0.38        0.91      0.71 o
  -1  -5  10        2.59        1.93      0.85 o
   0  -5  10       78.44       76.55      6.04 o
   1  -5  10        8.82        8.81      1.57 o
   2  -5  10       41.51       47.27      3.15 o
   3  -5  10        5.63        4.16      1.31 o
   4  -5  10        1.23        1.78      0.61 o
  -4  -4  10        8.31        8.80      1.48 o
  -3  -4  10        4.05        3.37      1.25 o
  -2  -4  10       36.82       30.83      2.63 o
  -1  -4  10        4.39        6.27      1.33 o
   0  -4  10       91.51      101.06      4.91 o
   1  -4  10       20.72       13.91      2.72 o
   2  -4  10       14.63       11.35      1.68 o
   3  -4  10        1.47        2.02      1.38 o
   4  -4  10        0.05        1.75      1.22 o
  -4  -3  10        0.15        2.87      1.03 o
  -3  -3  10       15.45       12.19      2.38 o
  -2  -3  10       51.87       52.36      3.51 o
  -1  -3  10       11.71       14.00      1.91 o
   0  -3  10       17.22       13.56      2.74 o
   1  -3  10      205.12      196.71      9.62 o
   2  -3  10       53.07       50.76      4.84 o
   3  -3  10       92.64       91.69      6.75 o
   4  -3  10        4.70        5.40      1.64 o
   5  -3  10        3.26        2.91      0.92 o
  -4  -2  10        0.59        1.04      0.89 o
  -3  -2  10       12.41        9.73      2.26 o
  -2  -2  10        6.20        5.86      1.07 o
  -1  -2  10       96.05       78.62      4.33 o
   0  -2  10       25.98       28.80      3.75 o
   1  -2  10      197.74      189.48      9.26 o
   2  -2  10        0.82        1.08      0.90 o
   3  -2  10       28.77       25.53      2.60 o
   4  -2  10        0.18        0.37      0.86 o
   5  -2  10        3.12        1.93      0.79 o
  -4  -1  10        3.01        4.79      1.59 o
  -3  -1  10       24.74       23.27      3.62 o
  -2  -1  10      129.76      130.43      5.66 o
  -1  -1  10      175.66      157.05      4.92 o
   0  -1  10       16.66       12.59      2.50 o
   1  -1  10       19.26       15.51      1.82 o
   2  -1  10       83.11       84.35      4.52 o
   3  -1  10       17.67       16.94      2.11 o
   4  -1  10        9.75       10.05      1.58 o
   5  -1  10        0.78        1.22      0.84 o
  -5   0  10        0.12       -0.82      0.82 o
  -4   0  10       26.78       31.29      2.64 o
  -3   0  10        2.66        2.17      0.92 o
  -2   0  10        1.47        1.72      0.62 o
  -1   0  10        1.65        4.04      1.51 o
   0   0  10        6.38        9.10      2.33 o
   1   0  10      182.57      172.92      8.62 o
   2   0  10      200.07      191.90      5.58 o
   3   0  10       37.51       38.97      3.16 o
   4   0  10        1.43        1.51      0.66 o
   5   0  10        0.23        0.87      0.90 o
  -5   1  10       16.74        8.43      1.43 o
  -4   1  10       12.35        8.95      1.57 o
  -3   1  10       17.54       14.99      2.10 o
  -2   1  10       28.29       27.88      2.62 o
  -1   1  10       62.13       61.00      5.19 o
   0   1  10      328.44      310.31     11.87 o
   1   1  10        2.22        1.60      1.37 o
   2   1  10      122.07      118.31      4.36 o
   3   1  10        2.01        1.36      0.71 o
   4   1  10       13.76       13.52      1.50 o
   5   1  10        1.04        2.67      0.85 o
  -5   2  10        2.57        1.81      0.63 o
  -4   2  10       18.93       21.33      2.28 o
  -3   2  10       18.17       17.73      2.18 o
  -2   2  10        0.26       -0.44      0.77 o
  -1   2  10       10.64       10.80      1.67 o
   0   2  10        1.17        2.88      1.52 o
   1   2  10       81.96       79.72      5.82 o
   2   2  10       50.52       48.01      4.47 o
   3   2  10      246.74      243.81      5.54 o
   4   2  10       34.04       32.17      2.84 o
   5   2  10        0.79        0.55      0.87 o
  -5   3  10       11.88       12.82      1.34 o
  -4   3  10       58.02       62.42      3.79 o
  -3   3  10       78.64       71.64      5.99 o
  -2   3  10      152.55      150.85      7.96 o
  -1   3  10       19.15       16.46      2.10 o
   0   3  10      215.97      213.85      9.61 o
   1   3  10       40.30       37.44      2.79 o
   2   3  10       31.62       30.97      2.71 o
   3   3  10       92.80       91.88      3.39 o
   4   3  10        5.61        6.22      1.42 o
   5   3  10        2.77        3.50      1.58 o
  -5   4  10        0.06        0.96      0.55 o
  -4   4  10        9.10        4.77      1.73 o
  -3   4  10        4.43        5.77      1.23 o
  -2   4  10      354.95      354.39     12.59 o
  -1   4  10      361.11      377.29     14.14 o
   0   4  10       20.86       17.58      2.83 o
   1   4  10       60.62       59.20      5.16 o
   2   4  10       68.56       63.08      3.03 o
   3   4  10       22.07       21.60      1.65 o
   4   4  10       25.15       27.30      3.17 o
   5   4  10       18.14       20.87      2.95 o
  -5   5  10        1.29        1.15      0.53 o
  -4   5  10       11.84       11.65      2.25 o
  -3   5  10       31.04       32.38      3.89 o
  -2   5  10      103.29       95.71      4.75 o
  -1   5  10        1.07        1.38      0.84 o
   0   5  10       42.53       42.47      4.41 o
   1   5  10      348.22      343.29     12.29 o
   2   5  10        2.11        5.02      1.74 o
   3   5  10        4.76        2.72      0.68 o
   4   5  10        4.44        3.59      1.74 o
   5   5  10       20.77       13.38      9.84 o
  -5   6  10        7.50        9.00      2.57 o
  -4   6  10        1.65        2.00      0.94 o
  -3   6  10       12.98       12.65      2.53 o
  -2   6  10        2.65        0.95      0.78 o
  -1   6  10      509.61      472.78     10.58 o
   0   6  10       28.83       29.95      2.63 o
   1   6  10        1.11        1.92      1.46 o
   2   6  10        8.78        9.77      2.06 o
   3   6  10        3.23        4.33      1.26 o
   4   6  10       22.22       24.21      3.51 o
   5   6  10        0.04       -0.63      0.63 o
  -4   7  10        1.46       -0.73      1.15 o
  -3   7  10       63.46       61.32      5.36 o
  -2   7  10        1.06        1.23      1.28 o
  -1   7  10      329.14      313.55      8.74 o
   0   7  10      139.03      139.91      5.73 o
   1   7  10        8.15        7.09      1.29 o
   2   7  10       89.22       90.91      6.67 o
   3   7  10        1.83        1.06      1.21 o
   4   7  10        0.53        0.22      1.01 o
   5   7  10        1.59        1.63      0.67 o
  -4   8  10        0.97        1.25      0.72 o
  -3   8  10       12.48       10.93      2.43 o
  -2   8  10        0.63       -1.42      1.66 o
  -1   8  10        0.48        0.59      0.94 o
   0   8  10       67.06       67.83      4.04 o
   1   8  10       14.72       13.28      2.54 o
   2   8  10        4.44        4.29      1.76 o
   3   8  10        8.43        7.86      1.55 o
   4   8  10        0.02        1.49      1.18 o
   5   8  10        0.28        0.32      0.40 o
  -4   9  10       10.87        7.36      3.95 o
  -3   9  10        8.13        8.63      2.15 o
  -2   9  10      123.49      125.18      5.35 o
  -1   9  10        0.02        0.64      0.73 o
   0   9  10      104.45      106.95      5.00 o
   1   9  10       22.43       25.10      3.48 o
   2   9  10       16.06       16.22      2.08 o
   3   9  10       25.52       26.95      2.57 o
   4   9  10        0.00        1.06      1.18 o
  -4  10  10        6.82        5.78      1.09 o
  -3  10  10        0.02        0.32      1.00 o
  -2  10  10        0.46        0.07      0.70 o
  -1  10  10        3.36        3.38      1.13 o
   0  10  10        0.15       -0.02      1.00 o
   1  10  10        0.04        0.40      0.60 o
   2  10  10        0.41        0.44      1.63 o
   3  10  10        6.91        7.91      1.35 o
   4  10  10        5.97        6.46      1.51 o
  -3  11  10       15.58       15.57      2.07 o
  -2  11  10       29.21       28.84      2.25 o
  -1  11  10       28.91       30.04      2.47 o
   0  11  10        0.01        0.03      0.93 o
   1  11  10       16.90       18.79      1.66 o
   2  11  10        1.30        0.53      0.75 o
   3  11  10        4.47        4.87      1.55 o
  -2  12  10       10.21        7.71      1.38 o
  -1  12  10       12.14       12.38      2.28 o
   0  12  10        5.63        7.27      1.83 o
   1  12  10        0.60        1.76      0.68 o
   2  12  10        6.23        7.06      2.20 o
   3  12  10        1.20        0.69      0.73 o
  -1  13  10        2.95        2.99      1.15 o
   0  13  10        0.26        1.70      1.14 o
   1  13  10        0.15        0.94      0.52 o
   2  13  10        1.86        0.00      0.62 o
  -1  -7  11        8.69        7.82      1.37 o
   0  -7  11        0.96        0.68      0.68 o
   1  -7  11       17.39       23.08      2.35 o
  -2  -6  11        7.02        4.66      1.07 o
  -1  -6  11       19.82       19.31      2.50 o
   0  -6  11        4.33        6.06      1.74 o
   1  -6  11       33.05       42.49      3.80 o
   2  -6  11        3.63        2.92      1.05 o
  -2  -5  11        8.32       11.06      1.28 o
   0  -5  11        5.51        5.73      1.28 o
   1  -5  11       14.63       19.30      2.90 o
   2  -5  11       21.31       25.95      2.06 o
   3  -5  11       36.78       44.69      3.43 o
  -3  -4  11        0.31        0.52      0.66 o
  -2  -4  11        2.99        2.17      0.62 o
  -1  -4  11       36.67       37.71      2.83 o
   0  -4  11       62.94       60.85      5.34 o
   1  -4  11        6.07        5.37      1.55 o
   2  -4  11       13.84       16.16      1.80 o
   3  -4  11        3.51        3.47      1.28 o
   4  -4  11        0.59        0.59      0.65 o
  -3  -3  11        0.49        0.51      0.81 o
  -2  -3  11       19.17       21.32      2.26 o
  -1  -3  11        0.40       -0.19      0.84 o
   0  -3  11        0.08       -0.51      1.21 o
   1  -3  11        6.65        4.41      1.61 o
   2  -3  11       35.60       34.80      4.10 o
   3  -3  11       33.58       36.58      4.01 o
   4  -3  11        9.94       13.81      2.11 o
  -4  -2  11        0.95        2.26      0.99 o
  -3  -2  11       25.75       26.12      3.19 o
  -2  -2  11        2.70        2.40      0.91 o
  -1  -2  11        1.39        1.30      1.06 o
   0  -2  11        0.26        0.40      1.07 o
   1  -2  11      218.80      206.27      9.76 o
   2  -2  11       40.74       37.47      4.16 o
   3  -2  11        2.87        2.22      1.34 o
   4  -2  11        0.02       -0.37      0.83 o
  -4  -1  11        5.86        3.53      1.22 o
  -3  -1  11        4.91        2.79      0.94 o
  -2  -1  11        1.74        1.38      0.92 o
  -1  -1  11       52.78       48.90      4.95 o
   0  -1  11       10.96        7.06      1.78 o
   1  -1  11        1.81        1.54      1.17 o
   2  -1  11        8.78        8.83      2.05 o
   3  -1  11       49.31       49.45      3.37 o
   4  -1  11       46.29       55.10      4.58 o
  -4   0  11       11.07       13.60      5.09 o
  -3   0  11       32.69       33.36      4.11 o
  -2   0  11       20.00       20.98      2.29 o
  -1   0  11        0.06        0.40      2.28 o
   0   0  11       11.58        8.29      1.96 o
   1   0  11        0.98        1.44      0.75 o
   2   0  11      278.22      291.18     12.16 o
   3   0  11        0.06       -0.59      1.09 o
   4   0  11        3.37        3.02      1.11 o
   5   0  11        0.77        1.04      0.64 o
  -4   1  11        3.40        2.44      1.11 o
  -3   1  11       20.16       19.64      2.23 o
  -2   1  11       98.24      104.27      7.92 o
  -1   1  11       38.28       45.48      4.63 o
   0   1  11      223.56      199.43      9.27 o
   1   1  11        1.47        3.43      1.34 o
   2   1  11      106.94      109.52      5.24 o
   3   1  11        0.86        1.20      0.83 o
   4   1  11        3.89        5.27      0.94 o
   5   1  11        2.97        2.48      1.06 o
  -4   2  11       12.92       13.19      1.77 o
  -3   2  11        8.29        8.54      1.55 o
  -2   2  11        5.07        6.79      1.42 o
  -1   2  11        1.35        0.81      0.73 o
   0   2  11        3.54        1.67      0.85 o
   1   2  11        9.66        7.93      1.99 o
   2   2  11       68.01       63.55      3.25 o
   3   2  11      142.07      144.79     10.57 o
   4   2  11        1.94        0.25      0.60 o
   5   2  11        6.18        5.37      1.45 o
  -4   3  11       19.97       23.46      2.16 o
  -3   3  11        3.87        5.88      1.33 o
  -2   3  11       17.64       18.57      2.13 o
  -1   3  11        0.71        0.61      0.81 o
   0   3  11       33.42       35.07      4.02 o
   1   3  11       65.19       58.36      3.64 o
   2   3  11        0.88        1.34      0.77 o
   3   3  11       48.19       51.44      3.56 o
   4   3  11       13.62       13.03      1.70 o
   5   3  11        3.42        3.10      1.08 o
  -4   4  11        1.56        1.46      0.81 o
  -3   4  11       32.84       34.89      2.71 o
  -2   4  11        0.26        1.57      1.16 o
  -1   4  11       37.19       34.15      4.02 o
   0   4  11       25.60       21.84      3.21 o
   1   4  11      104.20       95.02      6.71 o
   2   4  11       25.68       24.57      2.42 o
   3   4  11       20.23       15.96      2.16 o
   4   4  11       58.35       66.35      3.73 o
   5   4  11        6.96        6.54      1.56 o
  -4   5  11       57.05       66.45      3.39 o
  -3   5  11       36.42       37.72      2.81 o
  -2   5  11       10.41       12.96      2.62 o
  -1   5  11      149.66      141.43      5.91 o
   0   5  11        2.79        2.31      0.86 o
   1   5  11      139.72      138.63      5.66 o
   2   5  11        6.77        4.56      1.51 o
   3   5  11        9.23        9.81      1.29 o
   4   5  11       12.24       11.99      2.43 o
   5   5  11        0.06        1.44      0.88 o
  -4   6  11       14.68       16.36      1.52 o
  -3   6  11        6.80        6.09      1.69 o
  -2   6  11        0.33        0.48      0.64 o
  -1   6  11      102.36      101.74      5.08 o
   0   6  11       58.15       58.39      3.79 o
   1   6  11       47.15       41.11      3.10 o
   2   6  11       88.99       92.84      6.43 o
   3   6  11        0.48       -0.55      0.73 o
   4   6  11        6.15        6.05      1.78 o
   5   6  11       14.33       14.94      2.04 o
  -4   7  11        9.84        9.31      1.14 o
  -3   7  11       49.26       53.65      4.72 o
  -2   7  11       60.84       56.40      3.71 o
  -1   7  11        0.93        0.17      0.92 o
   0   7  11       17.53       15.72      2.07 o
   1   7  11        7.86        7.38      1.30 o
   2   7  11       39.98       42.88      4.48 o
   3   7  11        0.01       -0.25      0.54 o
   4   7  11        4.16        5.26      1.71 o
   5   7  11        4.57        2.83      0.99 o
  -4   8  11        0.88        2.56      0.95 o
  -3   8  11        0.00        0.24      0.93 o
  -2   8  11       18.53       16.82      2.01 o
  -1   8  11       17.02       15.53      3.12 o
   0   8  11      114.11      111.07      5.23 o
   1   8  11        9.39        8.54      1.43 o
   2   8  11        0.28        0.52      0.65 o
   3   8  11        0.40        0.50      0.90 o
   4   8  11        0.02       -0.09      0.98 o
  -3   9  11        6.00        5.65      1.62 o
  -2   9  11       49.26       50.57      3.29 o
  -1   9  11       69.65       66.84      4.01 o
   0   9  11      108.66      115.75      5.86 o
   1   9  11        7.81        8.59      2.24 o
   2   9  11        6.03        8.22      1.50 o
   3   9  11        0.69        0.85      0.77 o
   4   9  11        1.11        0.58      0.82 o
  -3  10  11        2.12        1.51      0.94 o
  -2  10  11        0.35       -0.65      1.99 o
  -1  10  11       13.42       11.51      1.71 o
   0  10  11        2.95        2.50      1.39 o
   1  10  11        6.99        7.51      1.86 o
   2  10  11        0.66        1.13      0.83 o
   3  10  11        6.65        6.04      1.12 o
   4  10  11        0.79       -0.43      0.60 o
  -3  11  11        9.33       11.56      1.55 o
  -2  11  11        9.66        9.17      1.27 o
  -1  11  11       31.36       34.97      2.52 o
   0  11  11       20.15       22.09      3.07 o
   1  11  11       39.02       43.84      2.87 o
   2  11  11        0.02       -0.40      1.08 o
   3  11  11        2.25        2.57      1.04 o
  -2  12  11        1.11        1.44      0.73 o
  -1  12  11        8.32        8.23      1.78 o
   0  12  11       13.28       13.65      1.48 o
   1  12  11        2.26        1.54      1.13 o
   2  12  11        0.09        0.46      0.46 o
  -1  13  11        7.83        6.47      1.25 o
   0  13  11        7.64        6.44      1.41 o
   0  -6  12        8.91       11.46      1.67 o
   1  -6  12       30.57       40.69      2.86 o
  -1  -5  12       14.07       12.84      1.96 o
   0  -5  12       17.89       20.39      2.60 o
   1  -5  12        0.25       -0.79      0.79 o
   2  -5  12       18.71       15.42      1.72 o
  -2  -4  12        3.61        5.78      1.29 o
  -1  -4  12       26.98       25.35      3.05 o
   0  -4  12       28.92       31.02      2.49 o
   1  -4  12        8.74       10.25      1.43 o
   2  -4  12       29.11       35.11      3.19 o
   3  -4  12        5.00        7.23      1.41 o
  -3  -3  12        8.69       10.55      1.61 o
  -2  -3  12        3.54        5.81      1.39 o
  -1  -3  12        9.40       11.18      1.54 o
   0  -3  12       21.10       20.96      3.07 o
   1  -3  12        0.10        1.14      0.77 o
   2  -3  12       16.18       19.12      2.75 o
   3  -3  12       16.72       19.40      2.55 o
  -3  -2  12       18.13       20.23      2.40 o
  -2  -2  12       33.05       32.61      2.43 o
  -1  -2  12        4.38        1.70      1.14 o
   0  -2  12       80.76       82.24      6.19 o
   1  -2  12       34.03       37.98      4.06 o
   2  -2  12        0.16        1.72      1.03 o
   3  -2  12        7.21        7.01      1.81 o
   4  -2  12        5.42        6.38      1.37 o
  -3  -1  12        1.35        1.13      0.72 o
  -2  -1  12       23.61       29.39      2.40 o
  -1  -1  12        0.61        1.08      1.28 o
   0  -1  12        3.09        0.53      1.02 o
   1  -1  12       12.94        9.70      2.21 o
   2  -1  12        1.44        1.35      0.96 o
   3  -1  12       41.17       39.70      2.94 o
   4  -1  12        5.21        5.43      1.36 o
  -4   0  12        0.05       -0.11      0.55 o
  -3   0  12        8.73        7.79      1.75 o
  -2   0  12       34.41       33.98      2.20 o
  -1   0  12       26.93       21.53      3.28 o
   0   0  12        0.38        1.47      1.17 o
   1   0  12        3.33        4.78      1.17 o
   2   0  12       12.17       15.49      2.81 o
   3   0  12        1.99        1.64      1.35 o
   4   0  12        0.22       -0.41      0.80 o
  -4   1  12        3.83        3.33      0.98 o
  -3   1  12        1.49        0.18      1.03 o
  -2   1  12       13.26       12.26      1.82 o
  -1   1  12       69.62       72.14      5.78 o
   0   1  12        0.21        1.50      0.94 o
   1   1  12        0.12        0.48      0.56 o
   2   1  12        0.74        1.35      1.46 o
   3   1  12        1.56        1.66      1.19 o
   4   1  12       36.57       37.70      3.55 o
  -4   2  12        0.03        0.85      0.76 o
  -3   2  12       12.44        9.57      1.45 o
  -2   2  12       32.53       30.59      3.84 o
  -1   2  12       84.33       88.30      4.37 o
   0   2  12       12.50       10.06      2.28 o
   1   2  12        9.15        7.27      2.06 o
   2   2  12        0.22        0.02      1.15 o
   3   2  12        1.90        2.92      1.11 o
   4   2  12        6.00        5.07      0.85 o
  -4   3  12        1.19        2.37      1.11 o
  -3   3  12       30.98       31.31      2.53 o
  -2   3  12        1.07        1.37      0.77 o
  -1   3  12       64.69       61.60      5.26 o
   0   3  12      100.24       99.98      6.90 o
   1   3  12       60.20       56.79      5.29 o
   2   3  12       42.90       41.46      4.77 o
   3   3  12       17.82       18.90      2.10 o
   4   3  12        3.00        2.89      0.87 o
  -4   4  12        2.95        5.47      0.92 o
  -3   4  12       23.44       20.38      2.02 o
  -2   4  12       33.80       37.58      2.88 o
  -1   4  12        9.90        9.71      2.22 o
   0   4  12       12.54       11.47      2.44 o
   1   4  12        0.30        0.12      1.00 o
   2   4  12        4.79        4.09      1.73 o
   3   4  12        1.62        1.45      0.73 o
   4   4  12        3.43        4.35      1.04 o
  -4   5  12       48.25       59.92      2.62 o
  -3   5  12        3.47        4.24      1.02 o
  -2   5  12        2.74        2.41      1.08 o
  -1   5  12        0.12        0.32      0.86 o
   0   5  12       35.63       32.74      4.08 o
   1   5  12       18.94       17.78      3.07 o
   2   5  12       45.90       49.72      3.44 o
   3   5  12       14.34       15.53      1.80 o
   4   5  12        0.56        0.71      0.56 o
  -4   6  12       35.37       44.86      3.25 o
  -3   6  12        2.12        1.50      1.07 o
  -2   6  12       87.28       86.26      6.24 o
  -1   6  12        0.21        0.18      1.46 o
   0   6  12        0.75       -0.25      0.76 o
   1   6  12        0.02        0.58      1.00 o
   2   6  12       18.84       16.78      2.17 o
   3   6  12        0.42        0.92      0.75 o
   4   6  12        9.72       12.66      2.12 o
  -3   7  12       50.60       62.01      4.61 o
  -2   7  12        0.12        0.31      1.20 o
  -1   7  12       17.70       16.91      2.14 o
   0   7  12      157.86      157.93      6.24 o
   1   7  12       41.75       42.24      3.15 o
   2   7  12        7.94       10.53      1.62 o
   3   7  12       14.69       17.51      1.57 o
   4   7  12        0.32        1.48      0.94 o
  -3   8  12        1.72        0.92      0.95 o
  -2   8  12       13.40       13.96      2.61 o
  -1   8  12       83.06       80.58      4.39 o
   0   8  12        8.56        7.77      1.47 o
   1   8  12       61.86       68.23      3.93 o
   2   8  12        0.32       -0.14      0.97 o
   3   8  12        7.88        6.20      1.22 o
   4   8  12        0.46        0.21      0.65 o
  -3   9  12       33.60       40.11      3.28 o
  -2   9  12        4.75        6.76      1.36 o
  -1   9  12        3.05        3.43      1.08 o
   0   9  12        1.04        1.75      1.22 o
   1   9  12       25.10       25.28      3.22 o
   2   9  12       19.28       18.65      2.96 o
   3   9  12        0.07        0.09      0.56 o
  -3  10  12        0.59        0.04      0.57 o
  -2  10  12        0.07       -0.56      0.56 o
  -1  10  12       29.01       28.28      2.37 o
   0  10  12      105.40      114.51      4.65 o
   1  10  12       30.93       34.56      3.58 o
   2  10  12        6.14        5.01      1.49 o
   3  10  12        0.00       -0.47      0.49 o
  -2  11  12        2.79        3.38      0.99 o
  -1  11  12        0.70        1.60      0.97 o
   0  11  12        0.09        0.22      0.83 o
   1  11  12       15.77       15.33      1.62 o
   2  11  12        5.26        3.61      1.80 o
  -1  12  12        0.98       -0.67      0.72 o
   0  12  12       23.46       24.00      1.80 o
   1  12  12        7.68        6.82      2.23 o
  -1  -4  13        0.01        0.29      0.49 o
   0  -4  13        0.29       -0.60      0.79 o
   1  -4  13       37.60       43.14      3.15 o
  -1  -3  13       32.68       40.96      3.53 o
   0  -3  13        9.05        6.81      1.16 o
   1  -3  13        4.26        5.99      1.64 o
   2  -3  13        3.87        4.48      1.16 o
  -2  -2  13       52.59       58.77      3.03 o
  -1  -2  13        0.68        0.32      0.95 o
   0  -2  13       13.69       10.38      2.20 o
   1  -2  13       11.48       12.08      1.52 o
   2  -2  13       35.62       41.35      3.75 o
   3  -2  13       22.32       28.70      2.82 o
  -2  -1  13       35.80       38.72      3.39 o
  -1  -1  13       22.62       23.35      3.17 o
   0  -1  13       43.02       46.95      4.51 o
   1  -1  13        8.44       10.46      2.08 o
   2  -1  13        0.07       -0.66      0.84 o
   3  -1  13       13.10       15.75      2.34 o
  -3   0  13       12.45       15.17      1.82 o
  -2   0  13        4.42        6.82      1.65 o
  -1   0  13       31.63       33.97      3.93 o
   0   0  13        3.27        1.64      1.17 o
   1   0  13       90.02       86.75      5.90 o
   2   0  13       10.41       10.58      2.18 o
   3   0  13        3.34        3.13      0.92 o
   4   0  13        7.62        8.95      1.43 o
  -3   1  13        0.31       -0.30      0.65 o
  -2   1  13        1.86        1.41      0.78 o
  -1   1  13      127.58      121.00      7.36 o
   0   1  13        1.21        3.66      1.16 o
   1   1  13        1.01        0.15      1.24 o
   2   1  13       15.56       17.20      2.91 o
   3   1  13        0.18        0.03      0.98 o
   4   1  13        6.88        8.00      1.40 o
  -3   2  13        1.18        2.09      0.69 o
  -2   2  13        7.56        7.64      1.26 o
  -1   2  13        0.35        1.76      1.06 o
   0   2  13        7.51        6.47      1.65 o
   1   2  13        3.48        4.31      1.28 o
   2   2  13       37.57       41.63      4.49 o
   3   2  13        4.33        4.33      1.65 o
   4   2  13        0.15        0.16      0.64 o
  -3   3  13       25.05       28.88      3.11 o
  -2   3  13        4.42        3.00      1.23 o
  -1   3  13        7.84        6.74      1.91 o
   0   3  13      138.91      124.81      7.57 o
   1   3  13        0.93        0.77      1.31 o
   2   3  13        0.37        0.56      1.01 o
   3   3  13       23.71       24.83      3.39 o
   4   3  13        4.03        3.21      1.02 o
  -3   4  13       10.09       11.27      1.96 o
  -2   4  13        3.74        2.91      0.82 o
  -1   4  13       29.21       29.89      3.63 o
   0   4  13        0.89        1.45      1.38 o
   1   4  13       24.89       23.76      3.48 o
   2   4  13       10.69       11.40      2.60 o
   3   4  13       19.98       22.47      3.18 o
   4   4  13        3.20        3.28      0.77 o
  -3   5  13        5.23        4.07      1.30 o
  -2   5  13       18.47       20.60      2.30 o
  -1   5  13        1.63       -0.62      1.38 o
   0   5  13       45.15       42.57      4.61 o
   1   5  13       52.22       55.46      5.17 o
   2   5  13        8.66        8.14      1.96 o
   3   5  13        4.64        5.72      1.70 o
   4   5  13        8.33        8.01      1.42 o
  -3   6  13        0.07        1.07      0.69 o
  -2   6  13       66.28       72.21      5.29 o
  -1   6  13        4.57        3.46      1.48 o
   0   6  13        0.07        1.13      1.18 o
   1   6  13       10.92       11.82      2.54 o
   2   6  13        5.04        5.19      1.63 o
   3   6  13       13.05       14.82      1.67 o
   4   6  13        3.19        2.87      0.89 o
  -3   7  13        9.87       10.71      1.15 o
  -2   7  13        2.18        4.86      1.64 o
  -1   7  13        0.65        0.44      1.13 o
   0   7  13        2.59        1.75      1.29 o
   1   7  13       30.99       35.14      3.94 o
   2   7  13       12.20       14.08      2.54 o
   3   7  13        0.54        1.34      0.50 o
  -3   8  13       15.05       17.56      1.99 o
  -2   8  13        0.94        0.42      0.85 o
  -1   8  13       28.84       32.73      3.66 o
   0   8  13        3.01        2.98      1.06 o
   1   8  13        0.26        0.28      1.24 o
   2   8  13        2.44        1.57      1.14 o
   3   8  13        7.63        6.63      2.35 o
  -2   9  13       20.02       21.25      2.57 o
  -1   9  13       19.28       18.05      2.63 o
   0   9  13       11.18       10.47      1.84 o
   1   9  13       15.70       17.67      2.49 o
   2   9  13        3.33        4.43      1.61 o
   3   9  13        3.85        3.72      2.27 o
  -2  10  13        3.65        1.96      0.96 o
  -1  10  13        3.19        3.78      1.01 o
   0  10  13        3.72        4.62      1.01 o
   1  10  13        4.29        4.22      1.35 o
   2  10  13        0.59        0.88      0.89 o
  -1  11  13       12.99       13.89      1.70 o
   0  11  13       14.53       13.18      2.05 o
   1  11  13        7.11        6.96      1.44 o
   2  11  13        0.11       -0.67      0.73 o
   0  -3  14       20.57       22.47      2.09 o
  -1  -2  14        4.41        6.31      1.34 o
   0  -2  14        0.21        0.65      0.78 o
   1  -2  14        0.23        0.15      0.49 o
   2  -2  14       14.99       17.76      1.86 o
  -1  -1  14        4.90        5.61      1.33 o
   0  -1  14       40.83       41.64      3.66 o
   1  -1  14       26.87       34.41      3.09 o
   2  -1  14        1.11        1.76      0.95 o
   3  -1  14       12.36       13.73      1.70 o
  -2   0  14       17.86       22.37      2.23 o
  -1   0  14       40.53       53.20      4.18 o
   0   0  14       13.33       13.75      2.32 o
   1   0  14        8.03        7.13      1.64 o
   2   0  14        2.33        2.16      1.03 o
   3   0  14       23.37       33.29      2.86 o
  -2   1  14        0.32        0.06      0.61 o
  -1   1  14       17.63       21.83      2.93 o
   0   1  14       24.65       24.88      3.20 o
   1   1  14       45.45       46.75      2.78 o
   2   1  14        4.90        5.45      1.55 o
   3   1  14        1.31       -0.13      0.64 o
  -2   2  14       33.45       39.21      3.35 o
  -1   2  14        3.98        4.11      1.57 o
   0   2  14        7.22        5.61      1.63 o
   1   2  14       40.61       40.34      2.72 o
   2   2  14       33.29       35.01      3.69 o
   3   2  14        1.59        1.65      0.97 o
  -2   3  14        1.00       -0.34      0.88 o
  -1   3  14        4.16        4.98      1.15 o
   0   3  14       34.12       40.27      2.77 o
   1   3  14        1.47        3.33      0.95 o
   2   3  14        0.16        1.22      1.15 o
   3   3  14        0.00        1.58      0.98 o
  -2   4  14        8.93        9.99      1.90 o
  -1   4  14       37.68       41.34      3.84 o
   0   4  14        3.50        3.45      1.56 o
   1   4  14        0.03        1.87      1.36 o
   2   4  14       11.58       12.78      2.38 o
   3   4  14       21.23       26.56      3.05 o
  -2   5  14        3.07        5.00      1.36 o
  -1   5  14        4.16        3.23      1.40 o
   0   5  14        0.30        0.90      1.17 o
   1   5  14       23.37       25.55      3.30 o
   2   5  14        6.05        5.32      1.72 o
   3   5  14        2.06        2.97      1.29 o
  -2   6  14       15.50       19.63      2.42 o
  -1   6  14        7.42        7.36      1.81 o
   0   6  14       32.90       30.95      3.69 o
   1   6  14        0.52        0.37      1.11 o
   2   6  14        4.66        3.48      0.94 o
   3   6  14        0.42        1.18      0.86 o
  -2   7  14        0.76        0.48      0.85 o
  -1   7  14        5.17        9.63      1.99 o
   0   7  14        9.13        8.75      1.98 o
   1   7  14        0.18        0.10      0.83 o
   2   7  14       16.78       20.85      1.94 o
   3   7  14        5.28        4.14      1.19 o
  -2   8  14        0.76        0.61      0.78 o
  -1   8  14       18.95       23.93      2.89 o
   0   8  14        9.32       12.66      2.18 o
   1   8  14        0.47        2.79      1.23 o
   2   8  14        0.90        0.69      1.04 o
  -2   9  14        7.08        8.26      1.30 o
  -1   9  14        0.02       -0.21      0.67 o
   0   9  14        0.55        0.65      0.89 o
   1   9  14       11.01       11.22      1.85 o
   2   9  14        0.23       -0.34      0.47 o
  -1  10  14        4.59        3.60      0.98 o
   0  10  14        0.03        0.75      0.53 o
   1  10  14        0.81        0.73      0.86 o
   2  10  14        0.00       -0.49      0.66 o
   0  -1  15       10.75       12.68      1.61 o
  -1   0  15        4.14        4.91      1.11 o
   0   0  15        0.84        1.33      0.87 o
   1   0  15        9.62       14.96      1.22 o
  -1   1  15        0.15        0.63      0.75 o
   0   1  15        4.71        4.88      1.30 o
   1   1  15        6.43        5.22      1.22 o
  -1   2  15       41.46       49.54      3.66 o
   0   2  15       16.66       17.35      2.33 o
   1   2  15       11.91       11.67      1.24 o
   2   2  15        5.91        5.61      1.23 o
  -1   3  15        1.63        0.49      0.88 o
   0   3  15        6.21        9.90      1.93 o
   1   3  15        8.96       10.44      1.23 o
   2   3  15        6.08        6.69      1.42 o
  -1   4  15       24.05       24.96      1.86 o
   0   4  15       29.18       30.66      1.79 o
   1   4  15        2.41        2.84      0.70 o
   2   4  15       26.38       29.13      2.94 o
   3   4  15        5.03        4.43      1.05 o
  -1   5  15        3.27        2.27      0.95 o
   0   5  15       17.65       15.94      2.37 o
   1   5  15        7.64        8.33      1.20 o
   2   5  15        0.49        0.57      0.76 o
  -1   6  15       10.66       11.60      1.87 o
   0   6  15       14.39       15.15      2.26 o
   1   6  15        3.50        4.08      1.30 o
   2   6  15        0.16       -0.44      0.79 o
  -1   7  15        0.20        0.77      0.87 o
   0   7  15        4.27        4.01      1.35 o
   1   7  15        4.53        5.02      1.27 o
   2   7  15        0.70        1.56      0.86 o
  -1   8  15        0.36        0.62      0.68 o
   0   8  15        3.90        5.23      1.28 o
   1   8  15       11.10       13.86      1.95 o
   2   8  15        0.02        0.03      0.56 o
   0   9  15        0.01       -0.26      0.43 o
   1   9  15        9.32        7.79      1.42 o
   0   3  16        0.06       -0.64      0.64 o
   0   4  16       33.47       42.27      2.85 o
   0   5  16        3.63        1.46      0.67 o
 
